# Supplementary material for: A colorful legacy of hybridization in wood-warblers includes frequent sharing of carotenoid genes among species and genera
Source: PLoS Biol. 2025 Dec 11;23(12):e3003501. doi: 10.1371/journal.pbio.3003501 (PMC12698001; doi:10.1371/journal.pbio.3003501)
Supplement: S1 Table — (XLSX) [file pbio.3003501.s001.xlsx]

## Sheet: Sheet1
genus	species	subspecies	tissue_num	catalog_num	usgs_band	other_num	tissue	institution	date	country	state	locality	lat	lon	sex	alt_ID	raw_reads	alignment_rate	coverage	NCBI BioSample	original pub	notes
Icteria	virens	auricollis	8416	120305			muscle	LACM	2014-10-30	USA	California	2400 block Park Oak Dr., Los Angeles			M	Icteria_virens_120305	25372490	0.7962	3.843	SAMN48120229	This study
Icteria	virens	auricollis	9043	121211			muscle	LACM	2017-10-17	USA	California	Newport Beach	33.6333	-117.917	F	Icteria_virens_121211	22515025	0.7729	3.07761	SAMN48120230	This study
Icteria	virens	auricollis			283132309	DF26A01	blood	UC Riverside	2020-06-26	USA	California	San_Timoteo	34.0242	-117.191	U	Icteria_virens_DF26A01	29605786	0.8124	4.0576	SAMN48120231	This study
Icteria	virens	auricollis			283132310	DG04A01	blood	UC Riverside	2020-07-04	USA	California	San_Timoteo	34.0242	-117.191	F	Icteria_virens_DG04A01	29655995	0.7819	5.00755	SAMN48120232	This study
Icteria	virens	auricollis			283132311	DG04A02	blood	UC Riverside	2020-07-04	USA	California	San_Timoteo	34.0242	-117.191	M	Icteria_virens_DG04A02	19772258	0.7993	3.77531	SAMN48120233	This study
Icteria	virens	auricollis				EF20B02	blood	UC Riverside	2021-06-20	USA	California	San_Timoteo	34.0242	-117.191	F	Icteria_virens_EF20B02	23393701	0.7876	3.69121	SAMN48120234	This study
Setophaga	adelaidae		11303	150282			muscle	LSUMZ	1987-10-29	USA	Puerto Rico	Barrio Boqueron, approximately 2 km WNW intersection Routes 101 and 307, Cabo Rojo			F	Setophaga_adelaidae_11303	17341045	0.8908	4.19216	SAMN17011206	10.1016/j.cub.2020.10.094
Setophaga	adelaidae		11414	150294			muscle	LSUMZ	1987-11-18	USA	Puerto Rico	Barrio Llanos Costa, 3/4 km E mouth Arroyo Cajul, Cabo Rojo			M	Setophaga_adelaidae_11414	19533641	0.8805	4.59225	SAMN17011207	10.1016/j.cub.2020.10.094
Setophaga	adelaidae		11415	150286			muscle	LSUMZ	1987-11-17	USA	Puerto Rico	Barrio Boqueron, Penones de Melones, approximately 1 km WNW intersection Routes 301 and 303, Cabo Rojo			M	Setophaga_adelaidae_11415	19089522	0.7634	3.61843	SAMN17011208	10.1016/j.cub.2020.10.094
Setophaga	adelaidae		11431	150290			muscle	LSUMZ	1987-11-17	USA	Puerto Rico	Barrio Boqueron, Penones de Melones, approximately 1 km WNW intersection Routes 301 and 303, Cabo Rojo			U	Setophaga_adelaidae_11431	20802378	0.8853	4.97011	SAMN17011209	10.1016/j.cub.2020.10.094
Setophaga	americana			55296			muscle	CUMV	2013-05-23	USA	New York	Shingle Shanty Preserve, ~18 miles W Long Lake, N of IP Access Road 2.8 mi. E Herkimer county line - Mist Net Site 3	43.9421	-74.7873	M	Setophaga_americana_4088	19916965	0.8769	4.60203	SAMN16913430	10.1016/j.cub.2020.10.094
Setophaga	americana			56186			muscle	CUMV	2015-06-05	USA	New York	Lake Placid, 3.5 km S at Cornell-Uihlein Farm	44.2484	-73.9849	M	Setophaga_americana_4916	20216168	0.8534	4.46918	SAMN16913434	10.1016/j.cub.2020.10.094
Setophaga	americana				284029370	RF06T04	blood	Penn State	2018-06-06	USA	New York	Moose River	43.6836	-74.7392	M	Setophaga_americana_29370	10984877	0.8587	2.44062	SAMN16913444	10.1016/j.cub.2020.10.094
Setophaga	americana				284029420	RF09T09	blood	Penn State	2018-06-09	USA	New York	Moose River	43.6647	-74.7114	M	Setophaga_americana_29420	17323691	0.8669	3.90968	SAMN16913445	10.1016/j.cub.2020.10.094
Setophaga	americana				284029344	QF11T09	blood	Penn State	2017-06-11	USA	New York	Racquette Lake	43.8123	-74.5981	M	Setophaga_americana_29344	26292183	0.8543	5.8403	SAMN16953411	10.1016/j.cub.2020.10.094
Setophaga	angelae		11325				muscle	LSUMZ	2016-03-14	USA	Puerto Rico					Setophaga_angelae_11325	18338635	0.8702	3.81392	SAMN17011201	10.1016/j.cub.2020.10.094
Setophaga	angelae		11451				muscle	LSUMZ	2016-03-14	USA	Puerto Rico					Setophaga_angelae_11451	19481631	0.8732	4.37918	SAMN17011202	10.1016/j.cub.2020.10.094
Setophaga	angelae		11452				muscle	LSUMZ	2016-03-14	USA	Puerto Rico					Setophaga_angelae_11452	20197129	0.8982	4.85528	SAMN17011203	10.1016/j.cub.2020.10.094
Setophaga	angelae		11455				muscle	LSUMZ	2016-03-14	USA	Puerto Rico					Setophaga_angelae_11455	18856668	0.8861	4.38203	SAMN17011204	10.1016/j.cub.2020.10.094
Setophaga	angelae		11457				muscle	LSUMZ	2016-03-14	USA	Puerto Rico					Setophaga_angelae_11457	17896961	0.7253	2.6558	SAMN17011205	10.1016/j.cub.2020.10.094
Setophaga	coronata	auduboni	222456	40770			muscle	MSB	2013-06-18	USA	New Mexico	Chuska Mountains; Todacheene Lake	36.0962	-108.888	U	Setophaga_coronata_auduboni_MSB40770	10449473	0.8792	2.41757	SAMN16846418	10.1016/j.cub.2020.10.094
Setophaga	coronata	auduboni	222455	41238			muscle	MSB	2013-06-18	USA	New Mexico	Chuska Mountains; Todacheene Lake	36.0958	-108.887	M	Setophaga_coronata_auduboni_MSB41238	14681077	0.809	3.07892	SAMN16846419	10.1016/j.cub.2020.10.094
Setophaga	coronata	auduboni	222465	41418			muscle	MSB	2013-06-18	USA	New Mexico	Chuska Mountains	36.1042	-108.887	M	Setophaga_coronata_auduboni_MSB41418	12412812	0.7765	2.38212	SAMN16846420	10.1016/j.cub.2020.10.094
Setophaga	coronata	auduboni	221892	41230			muscle	MSB	2013-05-31	USA	New Mexico	Chuska Mountains	36.25	-109.047	M	Setophaga_coronata_auduboni_MSB41230	13299709	0.892	3.13017	SAMN16846421	10.1016/j.cub.2020.10.094
Setophaga	coronata	auduboni	221881	41233			muscle	MSB	2013-05-30	USA	New Mexico	Chuska Mountains	36.0799	-108.884	M	Setophaga_coronata_auduboni_MSB41233	14614928	0.8909	3.39794	SAMN16846422	10.1016/j.cub.2020.10.094
Setophaga	coronata	auduboni	222463	40772			muscle	MSB	2013-06-18	USA	New Mexico	Chuska Mountains	36.1042	-108.887	M	Setophaga_coronata_auduboni_MSB40772	19302428	0.7856	3.86005	SAMN16846423	10.1016/j.cub.2020.10.094
Setophaga	coronata	auduboni	221884	40788			muscle	MSB	2013-05-30	USA	New Mexico	Chuska Mountains	36.0799	-108.884	M	Setophaga_coronata_auduboni_MSB40788	8651076	0.8853	1.78214	SAMN16846424	10.1016/j.cub.2020.10.094
Setophaga	coronata	auduboni	222461	40775			muscle	MSB	2013-06-18	USA	New Mexico	Chuska Mountains; Narbona Picnic Area	36.0796	-108.883	M	Setophaga_coronata_auduboni_MSB40775	18075858	0.7704	3.55954	SAMN16846425	10.1016/j.cub.2020.10.094
Setophaga	coronata	auduboni	221893	40787			muscle	MSB	2013-05-31	USA	New Mexico	Chuska Mountains	36.25	-109.047	M	Setophaga_coronata_auduboni_MSB40787	13966261	0.7526	2.69381	SAMN16846426	10.1016/j.cub.2020.10.094
Setophaga	coronata	auduboni	222457	44117			muscle	MSB	2013-06-18	USA	New Mexico	Chuska Mountains	36.081	-108.866	M	Setophaga_coronata_auduboni_MSB44117	18651467	0.8815	4.34823	SAMN16846427	10.1016/j.cub.2020.10.094
Catharopeza	bishopi					SVCBI1	blood	STRI		St. Vincent and the Grenadines	St. Vincent	Cumberland Valley			U	Catharopeza_bishopi_SVCBI1	25673729	0.8894	5.56627	SAMN16998411	10.1016/j.cub.2020.10.094
Catharopeza	bishopi					SVCBI5	blood	STRI		St. Vincent and the Grenadines	St. Vincent	Cumberland Valley			U	Catharopeza_bishopi_SVCBI5	25275365	0.8975	5.69509	SAMN16998412	10.1016/j.cub.2020.10.094
Setophaga	caerulescens			56189			muscle	CUMV	2015-06-05	USA	New York	Lake Placid, 3.5 km S at Cornell-Uihlein Farm	44.2484	-73.9849	M	Setophaga_caerulescens_4913	15146001	0.8606	3.39273	SAMN16913432	10.1016/j.cub.2020.10.094
Setophaga	caerulescens			55116			muscle	CUMV	2013-05-10	USA	New York	Cornell Laboratory of Ornithology, ~5.5 km NE Ithaca, Sapsucker Woods Road (Bldg)	42.4799	-76.451	M	Setophaga_caerulescens_4149	21403861	0.8682	4.62016	SAMN16913438	10.1016/j.cub.2020.10.094
Setophaga	caerulescens				284029374	RF06T08	blood	Penn State	2018-06-06	USA	New York	Moose River	43.6836	-74.7392	M	Setophaga_caerulescens_284029374	10495866	0.8594	2.33379	SAMN16913446	10.1016/j.cub.2020.10.094
Setophaga	caerulescens				284029387	RF07T01	blood	Penn State	2018-06-07	USA	New York	Moose River	43.7136	-74.7557	M	Setophaga_caerulescens_29387	13746905	0.8662	3.11012	SAMN16913447	10.1016/j.cub.2020.10.094
Setophaga	caerulescens				284029391	RF07T07	blood	Penn State	2018-06-07	USA	New York	Moose River	43.7161	-74.7544	M	Setophaga_caerulescens_29391	28922127	0.8552	6.34089	SAMN16913448	10.1016/j.cub.2020.10.094
Setophaga	castanea		33236	176093			muscle	LSUMZ	1998-04-29	USA	Louisiana	138 mi. S Cameron, Garden Banks 189A oil platform	27.7786	-93.3094	M	Setophaga_castanea_33236	16667193	0.8102	3.5414	SAMN17011191	10.1016/j.cub.2020.10.094
Setophaga	castanea		33238	176092			muscle	LSUMZ	1998-04-28	USA	Louisiana	138 mi. S Cameron, Garden Banks 189A oil platform	27.7786	-93.3094	M	Setophaga_castanea_33238	20500181	0.7988	4.21921	SAMN17011192	10.1016/j.cub.2020.10.094
Setophaga	castanea		41401	176348			muscle	LSUMZ	2000-05-03	USA	Louisiana	138 mi. S Cameron, Garden Banks 189A oil platform	27.7786	-93.3094	M	Setophaga_castanea_41401	15801662	0.8239	3.38278	SAMN17011193	10.1016/j.cub.2020.10.094
Setophaga	castanea		41408	176351			muscle	LSUMZ	2000-05-04	USA	Louisiana	138 mi. S Cameron, Garden Banks 189A oil platform	27.7786	-93.3094	M	Setophaga_castanea_41408	16656560	0.7938	3.25839	SAMN17011194	10.1016/j.cub.2020.10.094
Setophaga	castanea		59545	225157			muscle	LSUMZ	2005-10-17	USA	Florida	West Palm Beach			F	Setophaga_castanea_59545	17052190	0.7965	3.54555	SAMN17011195	10.1016/j.cub.2020.10.094
Setophaga	cerulea				284029317	QF02T03	blood	Penn State	2017-06-02	USA	West Virginia	Bickle Knob, Monongahela National Forest	38.9259	-79.7422	M	Setophaga_cerulea_29317	18322437	0.8705	4.27415	SAMN14833563	10.1093/biolinnean/blaa085
Setophaga	cerulea		3352	112137			muscle	LSUMZ	1983-04-24	USA	Louisiana	East Jetty Woods, 2 mi. S Cameron			F	Setophaga_cerulea_3352	14650897	0.8545	3.26788	SAMN14833559	10.1093/biolinnean/blaa085
Setophaga	cerulea		3353	112138			muscle	LSUMZ	1983-04-24	USA	Louisiana	East Jetty Woods, 2 mi. S Cameron			M	Setophaga_cerulea_3353	15291882	0.8553	3.44794	SAMN14833560	10.1093/biolinnean/blaa085
Setophaga	cerulea		25040	161336			muscle	LSUMZ	1995-04-21	USA	Louisiana	One Canal Pl, Orleans Parish			M	Setophaga_cerulea_35040	20040589	0.8527	4.49225	SAMN14833561	10.1093/biolinnean/blaa085
Setophaga	cerulea		31203	176341			muscle	LSUMZ		USA	Louisiana	97 mi. S New Orleans, South Pass 89B	28.6805	-89.3875	F	Setophaga_cerulea_31203	19888849	0.833	4.36627	SAMN14833562	10.1093/biolinnean/blaa085
Setophaga	chrysoparia				279035326		blood	City of Austin	2018-03-22	USA	Texas	Travis County	30.3335	-97.94	M	Setophaga_chrysoparia_35326	61804384	0.8742	14.7305	SAMN16953433	10.1016/j.cub.2020.10.094
Setophaga	chrysoparia				279035327		blood	City of Austin	2018-03-22	USA	Texas	Travis County	30.341	-97.8397	M	Setophaga_chrysoparia_35327	27905320	0.8729	6.60626	SAMN16953432	10.1016/j.cub.2020.10.094
Setophaga	chrysoparia				279035329		blood	City of Austin	2018-03-22	USA	Texas	Travis County	30.3487	-97.8303	M	Setophaga_chrysoparia_35329	27903260	0.8728	6.63447	SAMN16953431	10.1016/j.cub.2020.10.094
Setophaga	chrysoparia				279035333		blood	City of Austin	2018-03-26	USA	Texas	Travis County	30.4557	-97.8425	M	Setophaga_chrysoparia_35333	34969622	0.8691	8.27663	SAMN16953430	10.1016/j.cub.2020.10.094
Setophaga	chrysoparia				279035334		blood	City of Austin	2018-03-26	USA	Texas	Travis County	30.4556	-97.845	M	Setophaga_chrysoparia_35334	50786417	0.8757	12.1737	SAMN16953429	10.1016/j.cub.2020.10.094
Setophaga	citrina			50468			muscle	CUMV	2003-08-24	USA	New York	Town of Greece, ~6.75 km NE Hilton, Braddock Bay Bird Observatory	43.3226	-77.7179	M	Setophaga_citrina_262	30797307	0.8506	6.502	SAMN16913428	10.1016/j.cub.2020.10.094
Setophaga	citrina			53202			muscle	CUMV	2009-08-25	USA	New York	Dryden Township, north end of Mineah Road	42.4693	-76.3674	M	Setophaga_citrina_2871	10262188	0.8627	2.26127	SAMN16913429	10.1016/j.cub.2020.10.094
Setophaga	citrina			104049			muscle	UWBM	2002-01-14	Guatemala	Quetzaltenango	Quezaltenango, 25 km S; Finca Patrocinio; 14.663, -91.61; 780 m			M	Setophaga_citrina_104049	22161806	0.6617	1.18062	SAMN16953418	10.1016/j.cub.2020.10.094
Setophaga	citrina			107057			muscle	UWBM	2005-06-07	USA	North Carolina	Transylvania County; Brevard, ~9.5 mi NNW; forest road 1206; 3400 ft	35.364	-82.778	M	Setophaga_citrina_107057	29701318	0.7101	3.1928	SAMN16953422	10.1016/j.cub.2020.10.094
Setophaga	coronata	coronata		56200			muscle	CUMV	2015-06-05	USA	New York	Lake Placid, 3.5 km S at Cornell-Uihlein Farm	44.2484	-73.9849	M	Setophaga_coronata_coronata_CUMV4915	22485206	0.8662	5.21086	SAMN16846428	10.1016/j.cub.2020.10.094
Setophaga	coronata	coronata			284029337	QF11T02	blood	Penn State	2017-06-11	USA	New York	Sagamore	43.8028	-74.6511	M	Setophaga_coronata_coronata_QF11T02	29257917	0.8742	6.84237	SAMN16846435	10.1016/j.cub.2020.10.094
Setophaga	coronata	coronata			284029327	QF10T03	blood	Penn State	2017-06-10	USA	New York	Moose River	43.7186	-74.7842	M	Setophaga_coronata_coronata_QF10T03	22050274	0.8732	5.16788	SAMN16846434	10.1016/j.cub.2020.10.094
Setophaga	coronata	coronata			284029320	QF09T03	blood	Penn State	2017-06-09	USA	New York	Moose River	43.6898	-74.7517	M	Setophaga_coronata_coronata_QF09T03	19030776	0.8739	4.46382	SAMN16846433	10.1016/j.cub.2020.10.094
Setophaga	coronata	coronata			284029341	QF11T06	blood	Penn State	2017-06-11	USA	New York	Sagamore	43.772	-74.6379	M	Setophaga_coronata_coronata_QF11T06	16499615	0.8714	3.86536	SAMN16846436	10.1016/j.cub.2020.10.094
Setophaga	delicata					SLDAD113	blood	STRI	Jul 1991	St. Lucia					U	Setophaga_delicata_SLDAD113	21000482	0.8747	4.88867	SAMN16998404	10.1016/j.cub.2020.10.094
Setophaga	delicata					SLDAD145	blood	STRI	Jul 1991	St. Lucia					U	Setophaga_delicata_SLDAD145	21212082	0.8892	5.09002	SAMN16998405	10.1016/j.cub.2020.10.094
Setophaga	discolor	discolor		431669			muscle	FMNH	1994-05-31	USA	New York	Chappaqua, 1.5 mi W			M	Setophaga_discolor_431669	14942436	0.7454	0.982285	SAMN16998409	10.1016/j.cub.2020.10.094
Setophaga	discolor			387679			muscle	FMNH	1996-04-25	USA	Florida	Plantation Key	24.9741	-80.5549	M	Setophaga_discolor_387679	24330576	0.8911	5.81293	SAMN16970300	10.1016/j.cub.2020.10.094
Setophaga	discolor	discolor		443589			muscle	FMNH	2003-09-24	USA	New Jersey	Parsippany			M	Setophaga_discolor_443589	20802536	0.8926	5.03196	SAMN16970310	10.1016/j.cub.2020.10.094
Setophaga	discolor	paludicola		385784			muscle	FMNH	1995-04-08	USA	Florida	Upper Keys	24.7724	-81.4537	F	Setophaga_discolor_385784	28936015	0.8815	6.82107	SAMN16970314	10.1016/j.cub.2020.10.094
Setophaga	dominica	dominica	49015	213495			muscle	LSUMZ	1999-01-08	USA	Florida	Lower Suwannee National Wildlife Refuge	29.275	-83.0166	U	Setophaga_dominica_49015	19143439	0.8947	4.45805	SAMN17011196	10.1016/j.cub.2020.10.094
Setophaga	dominica		49016	213496			muscle	LSUMZ	1999-09-08	USA	Florida	Lower Suwannee National Wildlife Refuge	29.275	-83.0166	F	Setophaga_dominica_49016	18855461	0.8957	4.57013	SAMN17011197	10.1016/j.cub.2020.10.094
Setophaga	dominica	dominica	49017	213497			muscle	LSUMZ	2000-05-10	USA	Florida	Lower Suwannee National Wildlife Refuge	29.3	-83.0458	M	Setophaga_dominica_49017	18807539	0.8944	4.49146	SAMN17011198	10.1016/j.cub.2020.10.094
Setophaga	dominica		49018	213498			muscle	LSUMZ	2001-01-09	USA	Florida	Fort George State Cultural Site			M	Setophaga_dominica_49018	17143462	0.867	3.5856	SAMN17011199	10.1016/j.cub.2020.10.094
Setophaga	dominica	dominica	49019	213499			muscle	LSUMZ	2001-07-27	USA	Florida	Lower Suwannee National Wildlife Refuge	29.3	-83.0458	F	Setophaga_dominica_49019	21071481	0.8825	4.89598	SAMN17011200	10.1016/j.cub.2020.10.094
Setophaga	fusca			50350			muscle	CUMV	2003-06-25	USA	New York	Summerhill State Forest, Hoag Road			M	Setophaga_fusca_CUMV169	24693365	0.8496	5.59194	SAMN16870864	10.1016/j.cub.2020.10.094
Setophaga	fusca			49690			muscle	CUMV	1995-05-09	USA	New York	town of Ithaca rather than city of Ithaca	42.4381	-76.5095	M	Setophaga_fusca_CUMV584	25857573	0.8434	5.638	SAMN16870865	10.1016/j.cub.2020.10.094
Setophaga	fusca			56183			muscle	CUMV	2015-06-07	USA	New York	Lake Placid, 3.5 km S at Cornell-Uihlein Farm	44.2484	-73.9849	M	Setophaga_fusca_CUMV4926	20204793	0.85	4.57229	SAMN16870866	10.1016/j.cub.2020.10.094
Setophaga	fusca			56177			muscle	CUMV	2015-06-09	USA	New York	Lake Placid, 3.5 km S at Cornell-Uihlein Farm	44.2484	-73.9849	M	Setophaga_fusca_CUMV4944	16109767	0.8447	3.58966	SAMN16870867	10.1016/j.cub.2020.10.094
Setophaga	graciae		165472	26800			muscle	MSB	2008-05-21	USA	New Mexico	San Mateo Mtns., Bell Canyon	33.8116	-107.431	M	Setophaga_graciae_MSB26800	5855191	0.8859	1.3895	SAMN16562587	10.1016/j.cub.2020.10.094
Setophaga	graciae		22284	40545			muscle	MSB	2013-06-05	USA	New Mexico	Cibola Co.; Zuni Mtns.	35.1195	-108.158	M	Setophaga_graciae_MSB40545	22469054	0.7705	4.3788	SAMN16562590	10.1016/j.cub.2020.10.094
Setophaga	graciae		116024	23791			muscle	MSB	1995-05-10	USA	New Mexico	Eddy County, Guadalupe Mountains	32.1349	-104.637	M	Setophaga_graciae_MSB23791	23382003	0.6391	3.25506	SAMN16562586	10.1016/j.cub.2020.10.094
Setophaga	graciae		170193	28965			muscle	MSB	2009-05-07	USA	New Mexico	Oregon Mountains, Indian Hollow	32.3483	-106.551	M	Setophaga_graciae_MSB28965	10157154	0.804	2.13519	SAMN16562589	10.1016/j.cub.2020.10.094
Setophaga	graciae		169944	28807			muscle	MSB	2009-05-14	USA	New Mexico	Cibola Co, Zuni Mountains	35.0587	-108.091	M	Setophaga_graciae_MSB28807	27756272	0.6936	4.60118	SAMN16562588	10.1016/j.cub.2020.10.094
Setophaga	kirtlandii				183195332		blood	Smithsonian Migratory Bird Center	2006-06-10	USA	Michigan	Fletcher, Crawford County			M	Setophaga_kirtlandii_95332	12469494	0.8634	2.7716	SAMN16913439	10.1016/j.cub.2020.10.094
Setophaga	kirtlandii				183194861		blood	Smithsonian Migratory Bird Center	2006-06-07	USA	Michigan	Leota, Clare County			M	Setophaga_kirtlandii_94861	48306394	0.8695	10.9511	SAMN16913440	10.1016/j.cub.2020.10.094
Setophaga	kirtlandii				183195321		blood	Smithsonian Migratory Bird Center	2006-06-07	USA	Michigan	Crapo Lake, Otsego County			M	Setophaga_kirtlandii_95321	36676264	0.8636	8.21921	SAMN16913441	10.1016/j.cub.2020.10.094
Setophaga	kirtlandii				183195304		blood	Smithsonian Migratory Bird Center	2006-05-24	USA	Michigan	Pine River, Iosco County			M	Setophaga_kirtlandii_95304	13108810	0.849	2.83898	SAMN16913442	10.1016/j.cub.2020.10.094
Setophaga	kirtlandii				183194841		blood	Smithsonian Migratory Bird Center	2006-05-27	USA	Michigan	Pine River, Iosco County			M	Setophaga_kirtlandii_94841	10670381	0.8642	2.42168	SAMN16913443	10.1016/j.cub.2020.10.094
Setophaga	magnolia			56184			muscle	CUMV	2015-06-07	USA	New York	Lake Placid, 3.5 km S at Cornell-Uihlein Farm	44.2484	-73.9849	M	Setophaga_magnolia_CUMV4932	21519794	0.8311	4.48297	SAMN16870859	10.1016/j.cub.2020.10.094
Setophaga	magnolia			56178			muscle	CUMV	2015-06-10	USA	New York	Lake Placid, 3.5 km S at Cornell-Uihlein Farm	44.2484	-73.9849	M	Setophaga_magnolia_CUMV4948	20515119	0.8331	4.34637	SAMN16870860	10.1016/j.cub.2020.10.094
Setophaga	magnolia			55290			muscle	CUMV	2013-05-20	USA	New York	Shingle Shanty Preserve, ~18 miles W Long Lake, N of IP Access Road 2.8 mi. E Herkimer county line - Mist Net Site 3	43.9421	-74.7873	M	Setophaga_magnolia_CUMV4074	15846057	0.8516	3.50962	SAMN16870861	10.1016/j.cub.2020.10.094
Setophaga	magnolia			55210			muscle	CUMV	2013-05-16	USA	New York	Shingle Shanty Preserve, ~18 miles W Long Lake, N of IP Access Road 2.8 mi. E Herkimer county line - Mist Net Site 3	43.9421	-74.7873	M	Setophaga_magnolia_CUMV4055	15483019	0.7736	2.74563	SAMN16870862	10.1016/j.cub.2020.10.094
Setophaga	magnolia			55307			muscle	CUMV	2013-05-19	USA	New York	Shingle Shanty Preserve, ~18 miles W Long Lake, N of IP Access Road 2.4 mi. E Herkimer County line - Mist Net Site 5	43.9392	-74.7942	M	Setophaga_magnolia_CUMV4067	15669492	0.8176	3.11137	SAMN16870863	10.1016/j.cub.2020.10.094
Setophaga	nigrescens			189866			muscle	MVZ	2017-05-13	USA	California	Hunter Cabin, 1.5 mi E of Jackass Spring, Death Valley National Park	36.546	-117.489	M	Setophaga_nigrescens_189866	16076480	0.8942	2.49356	SAMN16998410	10.1016/j.cub.2020.10.094
Setophaga	nigrescens			173288			muscle	MVZ	1991-06-25	USA	Nevada	S end Ruby Mts., 0.75 mi S and 4.5 mi E Overland Pass	40.0069	-115.497	M	Setophaga_nigrescens_173288	10075622	0.8519	2.27486	SAMN16970295	10.1016/j.cub.2020.10.094
Setophaga	nigrescens			183930			muscle	MVZ	2008-09-21	USA	California	101 California Street, Berkeley	37.8634	-122.279	M	Setophaga_nigrescens_183930	28607511	0.7953	5.06966	SAMN16970296	10.1016/j.cub.2020.10.094
Setophaga	nigrescens			168509			muscle	MVZ	1981-05-14	USA	California	Potem Creek, 1 mi S and 4 mi E Squaw Creek Fire Control Station	40.8587	-122.039	F	Setophaga_nigrescens_168509	15487817	0.8945	2.52749	SAMN16970297	10.1016/j.cub.2020.10.094
Setophaga	nigrescens			49885			muscle	UWBM	1994-06-30	USA	Washington	Lewis County; Pe Ell, 1.5 mi S, 3 mi E	46.55	-123.24	M	Setophaga_nigrescens_49885	15388184	0.6979	2.29484	SAMN16953412	10.1016/j.cub.2020.10.094
Setophaga	occidentalis			66148			muscle	UWBM	2000-06-19	USA	California	Fresno County; Pinehurst, 12 km N, 9 km E; Hume Lake Road; 1700 m	36.8051	-118.917	M	Setophaga_occidentalis_66148	13945691	0.7231	1.44652	SAMN16953413	10.1016/j.cub.2020.10.094
Setophaga	occidentalis			66149			muscle	UWBM	2000-06-19	USA	California	Fresno County; Pinehurst, 12 km N, 9 km E; Hume Lake Road; 1700 m	36.8051	-118.917	M	Setophaga_occidentalis_66149	33843268	0.7266	4.94526	SAMN16953414	10.1016/j.cub.2020.10.094
Setophaga	occidentalis			66150			muscle	UWBM	2000-06-19	USA	California	Fresno County; Pinehurst, 12 km N, 9 km E; Hume Lake Road; 1700 m	36.8051	-118.917	M	Setophaga_occidentalis_66150	24071490	0.7613	2.38249	SAMN16953415	10.1016/j.cub.2020.10.094
Setophaga	occidentalis			66152			muscle	UWBM	2000-06-19	USA	California	Fresno County; Pinehurst, 5 km N, 10 km E; Road 13S09; 1800 m	36.7539	-118.892	M	Setophaga_occidentalis_66152	23253885	0.6843	2.77603	SAMN16953416	10.1016/j.cub.2020.10.094
Setophaga	occidentalis			66153			muscle	UWBM	2000-06-19	USA	California	Fresno County; Pinehurst, 5 km N, 10 km E; Road 13S09; 1800 m	36.7539	-118.892	M	Setophaga_occidentalis_66153	23292296	0.8246	1.92527	SAMN16953417	10.1016/j.cub.2020.10.094
Setophaga	palmarum	hypochrysea		339300			muscle	MCZ	2010-04-21	USA	Massachusetts	Plymouth Co., Manomet Bird Observatory			M	Setophaga_palmarum_339300	20450616	0.861	4.17411	SAMN16998392	10.1016/j.cub.2020.10.094
Setophaga	palmarum			337656			muscle	MCZ	2009-10-09	USA	Massachusetts	Cambridge, Harvard University, 33 Oxford Street			M	Setophaga_palmarum_337656	28873147	0.6948	4.06168	SAMN16970294	10.1016/j.cub.2020.10.094
Setophaga	palmarum	palmarum		503374			muscle	FMNH	2014-10-04	USA	Illinois	Chicago: Blue Cross			M	Setophaga_palmarum_503374	28645481	0.8777	6.68632	SAMN16970311	10.1016/j.cub.2020.10.094
Setophaga	palmarum			55175			muscle	CUMV	2013-05-15	USA	New York	Shingle Shanty Preserve, ~18 miles W Long Lake, N of IP Access Road 3.4 mi. E Herkimer County line - Mist Net Site 2	43.9473	-74.7789	M	Setophaga_palmarum_4048	9344031	0.8814	2.15069	SAMN16913437	10.1016/j.cub.2020.10.094
Setophaga	pensylvanica			55293			muscle	CUMV	2013-05-21	USA	New York	Shingle Shanty Preserve, ~18 miles W Long Lake, N of IP Access Road 2.4 mi. E Herkimer County line - Mist Net Site 5	43.9392	-74.7942	M	Setophaga_pensylvanica_CUMVBT4085	27370186	0.8341	5.90347	SAMN16846430	10.1016/j.cub.2020.10.094
Setophaga	pensylvanica			55292			muscle	CUMV	2013-05-20	USA	New York	Shingle Shanty Preserve, ~18 miles W Long Lake, N of IP Access Road 2.4 mi. E Herkimer County line - Mist Net Site 5	43.9392	-74.7942	M	Setophaga_pensylvanica_CUMVBT4072	20111494	0.8469	4.49121	SAMN16846429	10.1016/j.cub.2020.10.094
Setophaga	pensylvanica			56185			muscle	CUMV	2015-06-06	USA	New York	Lake Placid, 3.5 km S at Cornell-Uihlein Farm	44.2484	-73.9849	M	Setophaga_pensylvanica_CUMVBT4920	34868517	0.8381	7.71905	SAMN16846431	10.1016/j.cub.2020.10.094
Setophaga	pensylvanica			56187			muscle	CUMV	2015-06-07	USA	New York	Lake Placid, 3.5 km S at Cornell-Uihlein Farm	44.2484	-73.9849	M	Setophaga_pensylvanica_CUMVBT4931	27573232	0.8466	6.12985	SAMN16846432	10.1016/j.cub.2020.10.094
Setophaga	pensylvanica				284029301	QE28T01	blood	Penn State	2017-05-28	USA	West Virginia	Elkins	38.9202	-79.7574	M	Setophaga_pensylvanica_29301	15869194	0.8536	3.57827	SAMN16870854	10.1016/j.cub.2020.10.094
Setophaga	petechia			55117			muscle	CUMV	2013-05-14	USA	New York	Ithaca Township, 3.7 km NE Ithaca, 1343 Mecklenburg Road	42.448	-76.5439	M	Setophaga_petechia_4150	8936770	0.7162	1.40031	SAMN16913435	10.1016/j.cub.2020.10.094
Setophaga	petechia			77568			muscle	UWBM	2004-08-11	USA	Arizona	Sonoita, 6 mi N; Las Cienegas National Conservation Area	31.75	-110.667	M	Setophaga_petechia_77568	23465746	0.6749	2.61262	SAMN16953419	10.1016/j.cub.2020.10.094
Setophaga	petechia			77585			muscle	UWBM	2004-08-11	USA	Arizona	Sonoita, 6 mi N; Las Cienegas National Conservation Area	31.75	-110.667	M	Setophaga_petechia_77585	21325106	0.5884	1.884	SAMN16953420	10.1016/j.cub.2020.10.094
Setophaga	petechia			78964			muscle	UWBM	2004-08-12	USA	Arizona	Pima County; Sonoita, 10 mi N, 4 mi E	31.833	-110.587	F	Setophaga_petechia_78964	33446598	0.5796	2.79986	SAMN16953421	10.1016/j.cub.2020.10.094
Setophaga	petechia			81675			muscle	UWBM	2005-08-28	USA	New York	Rochester; 1910 Edgemere Drive	43.2896	-77.6719	M	Setophaga_petechia_81675	30984770	0.6005	2.89459	SAMN16953423	10.1016/j.cub.2020.10.094
Setophaga	pharetra					J628	blood	STRI		Jamaica					U	Setophaga_pharetra_J628	22482904	0.8756	4.98082	SAMN16998402	10.1016/j.cub.2020.10.094
Setophaga	pharetra					JADPH6	blood	STRI		Jamaica	St. Andrews	John Crow Nat. Park			U	Setophaga_pharetra_JADPH6	25648305	0.8859	5.78913	SAMN16998414	10.1016/j.cub.2020.10.094
Setophaga	pharetra			331128		1584422	muscle	FMNH	1987-05-17	Jamaica	Portland	1270m: Portland, Hollywell Park			F	Setophaga_pharetra_331128	10209170	0.8935	2.39082	SAMN16970298	10.1016/j.cub.2020.10.094
Setophaga	pharetra			331127		1584421	muscle	FMNH	1987-05-10	Jamaica	Portland	1270m: Portland, Hollywell Park			M	Setophaga_pharetra_331127	13945386	0.8938	3.28336	SAMN16970299	10.1016/j.cub.2020.10.094
Setophaga	pinus	florida		385783			muscle	FMNH	1994-08-03	USA	Florida	Avon Park Air Force Range	27.6002	-81.2535	F	Setophaga_pinus_385783	26037098	0.8667	5.983	SAMN16970301	10.1016/j.cub.2020.10.094
Setophaga	pinus			385782			muscle	FMNH	1994-10-06	USA	Florida	Avon Park Air Force Range, Kissimmee Rd	27.6014	-81.2535	F	Setophaga_pinus_385782	14234723	0.8822	3.31692	SAMN16970302	10.1016/j.cub.2020.10.094
Setophaga	pinus	pinus		456352			muscle	FMNH	2007-04-21	USA	Illinois	Chicago: Swiss Hotel			M	Setophaga_pinus_456352	16898519	0.8705	3.93758	SAMN16970312	10.1016/j.cub.2020.10.094
Setophaga	pinus	pinus		473013			muscle	FMNH	2010-09-09	USA	Illinois	Chicago: Hyatt Center			M	Setophaga_pinus_473013	11638580	0.876	2.73911	SAMN16970313	10.1016/j.cub.2020.10.094
Setophaga	pinus			365149			muscle	FMNH	1994-09-15	USA	Illinois	Chicago: McCormick Place			M	Setophaga_pinus_365149	16514206	0.8985	3.95848	SAMN16970315	10.1016/j.cub.2020.10.094
Setophaga	pitiayumi	pitiayumi		190463			muscle	MVZ	2004-06-25	Paraguay	Itapua	Hotel El Tirol, 19.5 km NNE (by road) Encarnacion	-27.1844	-55.7777	F	Setophaga_pitiayumi_190463	16737381	0.8754	2.76896	SAMN16998396	10.1016/j.cub.2020.10.094
Setophaga	pitiayumi	pitiayumi		190461			muscle	MVZ	2004-06-24	Paraguay	Itapua	Hotel El Tirol, 19.5 km NNE (by road) Encarnacion	-27.1844	-55.7777	M	Setophaga_pitiayumi_190461	20230370	0.9037	4.09993	SAMN16998397	10.1016/j.cub.2020.10.094
Setophaga	pitiayumi	pitiayumi		190464			muscle	MVZ	2004-06-24	Paraguay	Itapua	Hotel El Tirol, 19.5 km NNE (by road) Encarnacion	-27.1844	-55.7777	U	Setophaga_pitiayumi_190464	15143159	0.8327	2.81898	SAMN16998398	10.1016/j.cub.2020.10.094
Setophaga	pitiayumi	pitiayumi		190462			muscle	MVZ	2004-06-25	Paraguay	Itapua	Hotel El Tirol, 19.5 km NNE (by road) Encarnacion	-27.1844	-55.7777	U	Setophaga_pitiayumi_190462	20318539	0.8894	3.20315	SAMN16998399	10.1016/j.cub.2020.10.094
Setophaga	pitiayumi	pitiayumi		190460			muscle	MVZ	2004-06-23	Paraguay	Itapua	Hotel El Tirol, 19.5 km NNE (by road) Encarnacion	-27.1844	-55.7777	M	Setophaga_pitiayumi_190460	17584213	0.9048	3.3472	SAMN16998400	10.1016/j.cub.2020.10.094
Setophaga	pityophila			397156			muscle	FMNH	2000-05-29	Bahamas	Great Abaco	Little Harbour Lighthouse, 5.75 km W			F	Setophaga_pityophila_397156	16983209	0.8706	3.50907	SAMN16970305	10.1016/j.cub.2020.10.094
Setophaga	pityophila			397154			muscle	FMNH	2000-05-28	Bahamas	Great Abaco	Little Harbour Lighthouse, 5.75 km W			M	Setophaga_pityophila_397154	20041569	0.8776	4.32502	SAMN16970307	10.1016/j.cub.2020.10.094
Setophaga	pityophila			397155			muscle	FMNH	2000-05-28	Bahamas	Great Abaco	Little Harbour Lighthouse, 5.75 km W			F	Setophaga_pityophila_397155	18975570	0.8706	3.92482	SAMN16970306	10.1016/j.cub.2020.10.094
Setophaga	pityophila			397153			muscle	FMNH	2000-05-25	Bahamas	Great Abaco	Little Harbour Lighthouse, 4.75 km WSW			F	Setophaga_pityophila_397153	20579559	0.883	4.47147	SAMN16970308	10.1016/j.cub.2020.10.094
Setophaga	plumbea					DODPL4	blood	STRI	Jul-Aug 1991	Dominica					U	Setophaga_plumbea_DODPL4	22484146	0.8955	5.34612	SAMN16998403	10.1016/j.cub.2020.10.094
Setophaga	plumbea					GUDPL02	blood	STRI	Apr 1993	Mexico	Baja California	Isla Guadalupe			U	Setophaga_plumbea_GUDPL02	20950956	0.892	4.88917	SAMN16998406	10.1016/j.cub.2020.10.094
Setophaga	ruticilla				284029323	QF09T06	blood	Penn State	2017-06-09	USA	New York	Moose River	43.6744	-74.7091	M	Setophaga_ruticilla_29323	20403744	0.865	4.66709	SAMN16870853	10.1016/j.cub.2020.10.094
Setophaga	ruticilla			44174			muscle	CUMV	2003-06-26	USA	New York	Varna, Monkey Run South (Rte. 366 Side)			M	Setophaga_ruticilla_CUMV163	16862843	0.8626	3.8305	SAMN16870855	10.1016/j.cub.2020.10.094
Setophaga	ruticilla			51243			muscle	CUMV	2003-07-07	USA	New York	Cornell Laboratory of Ornithology, ~5.5 km NE Ithaca, Sapsucker Woods Road	42.4801	-76.4506	M	Setophaga_ruticilla_CUMV1049	17830347	0.8526	3.98692	SAMN16870856	10.1016/j.cub.2020.10.094
Setophaga	ruticilla			52334			muscle	CUMV	2007-05-15	USA	New York	Cornell Laboratory of Ornithology, ~5.5 km NE Ithaca, Sapsucker Woods Road (Bldg)	42.4799	-76.451	M	Setophaga_ruticilla_CUMV1940	19983952	0.852	4.48298	SAMN16870857	10.1016/j.cub.2020.10.094
Setophaga	ruticilla			55211			muscle	CUMV	2013-05-17	USA	New York	Adirondack Park, ~18 miles W Long Lake, Shingle Shanty Preserve, IP Access Road, 3.5 mi. E county line	43.9469	-74.7757	M	Setophaga_ruticilla_CUMV4056	20936386	0.8652	4.8168	SAMN16870858	10.1016/j.cub.2020.10.094
Setophaga	striata			337231			muscle	MCZ	2008-09-30	USA	Massachusetts	Cambridge			M	Setophaga_striata_337231	9913914	0.8888	1.82967	SAMN16998393	10.1016/j.cub.2020.10.094
Setophaga	striata			337816			muscle	MCZ	2008-09-23	USA	Massachusetts	Cambridge			M	Setophaga_striata_337816	17648266	0.8226	3.49866	SAMN16998394	10.1016/j.cub.2020.10.094
Setophaga	striata			337230			muscle	MCZ	2003-10-20	USA	Massachusetts	Amherst, University of Massachusetts Amherst			M	Setophaga_striata_337230	17380764	0.8545	3.78455	SAMN16998395	10.1016/j.cub.2020.10.094
Setophaga	striata			55273			muscle	CUMV	2013-05-21	USA	New York	Shingle Shanty Preserve, ~18 miles W Long Lake, N of IP Access Road 3.4 mi. E Herkimer County line - Mist Net Site 2	43.9473	-74.7789	M	Setophaga_striata_4881	13815062	0.8562	3.09213	SAMN16913431	10.1016/j.cub.2020.10.094
Setophaga	striata				284029441	RF21T06	blood	Penn State	2018-06-21	USA	New York	Wakely Mtn	43.7361	-74.5129	M	Setophaga_striata_29441	46790976	0.855	10.7601	SAMN16953434	10.1016/j.cub.2020.10.094
Setophaga	subita					BUDAD6	blood	STRI	May 1993	Antigua and Barbuda	Barbuda				U	Setophaga_subita_BUDAD6	21067845	0.8903	4.93945	SAMN16998401	10.1016/j.cub.2020.10.094
Setophaga	tigrina			365144			muscle	FMNH	1994-05-09	USA	Illinois	Chicago: McCormick Place			M	Setophaga_tigrina_365144	35458984	0.8655	7.84665	SAMN16970303	10.1016/j.cub.2020.10.094
Setophaga	tigrina			363718			muscle	FMNH	1991-05-05	USA	Indiana	Porter County: Dune Acres			M	Setophaga_tigrina_363718	23214368	0.8485	5.00989	SAMN16970304	10.1016/j.cub.2020.10.094
Setophaga	tigrina			359968			muscle	FMNH	1992-09-29	USA	Illinois	Chicago: McCormick Place			M	Setophaga_tigrina_359968	8884517	0.8849	2.05541	SAMN16970309	10.1016/j.cub.2020.10.094
Setophaga	townsendi			84816			muscle	UWBM	2006-06-08	USA	Alaska	Tok, 10 mi S, 30 mi E; Alaska Highway	63.12	-142.06	M	Setophaga_townsendi_84816	27213994	0.7416	2.81646	SAMN16953424	10.1016/j.cub.2020.10.094
Setophaga	townsendi			84817			muscle	UWBM	2006-06-08	USA	Alaska	Tok, 10 mi S, 30 mi E; Alaska Highway	63.12	-142.06	M	Setophaga_townsendi_84817	27670989	0.714	3.09744	SAMN16953428	10.1016/j.cub.2020.10.094
Setophaga	townsendi			84818			muscle	UWBM	2006-06-08	USA	Alaska	Tok, 10 mi S, 30 mi E; Alaska Highway	63.12	-142.06	M	Setophaga_townsendi_84818	19814159	0.7464	2.694	SAMN16953427	10.1016/j.cub.2020.10.094
Setophaga	townsendi			84819			muscle	UWBM	2006-06-08	USA	Alaska	Tok, 10 mi S, 30 mi E; Alaska Highway	63.12	-142.06	M	Setophaga_townsendi_84819	14580237	0.7513	1.71743	SAMN16953426	10.1016/j.cub.2020.10.094
Setophaga	townsendi			84860			muscle	UWBM	2006-06-08	USA	Alaska	Tok, 10 mi S, 30 mi E; Alaska Highway	63.12	-142.06	M	Setophaga_townsendi_84860	21840994	0.7186	2.47193	SAMN16953425	10.1016/j.cub.2020.10.094
Setophaga	virens			56206			muscle	CUMV	2015-06-05	USA	New York	Lake Placid, 3.5 km S at Cornell-Uihlein Farm	44.2484	-73.9849	F	Setophaga_virens_4914	20517504	0.8688	4.81568	SAMN16913433	10.1016/j.cub.2020.10.094
Setophaga	virens			55308			muscle	CUMV	2013-05-18	USA	New York	Adirondack Park, ~18 miles W Long Lake, Shingle Shanty Preserve, NW shore of Thayer Lake - Camp	43.934	-74.8366	M	Setophaga_virens_4068	27951122	0.8622	5.78831	SAMN16913436	10.1016/j.cub.2020.10.094
Setophaga	virens				284029389	RF07T04	blood	Penn State	2018-06-07	USA	New York	Moose River	43.7136	-74.7557	M	Setophaga_virens_29389	39975378	0.8793	9.50688	SAMN16913449	10.1016/j.cub.2020.10.094
Setophaga	virens				284029390	RF07T05	blood	Penn State	2018-06-07	USA	New York	Moose River	43.7161	-74.7544	M	Setophaga_virens_29390	24981190	0.8805	5.98584	SAMN16913450	10.1016/j.cub.2020.10.094
Setophaga	virens				284029440	RF21T05	blood	Penn State	2018-06-21	USA	New York	Wakely Mtn	43.7363	-74.5121	M	Setophaga_virens_29440	18016094	0.8818	4.32646	SAMN16913451	10.1016/j.cub.2020.10.094
Setophaga	vitellina					GC-DVT-129	blood	STRI	Feb 2003	Cayman Islands	Grand Cayman	Caribbean Agricultural Research and Development Institute			U	Setophaga_vitellina_C129	21348310	0.8945	5.00082	SAMN16998407	10.1016/j.cub.2020.10.094
Setophaga	vitellina					GC-DVT-147	blood	STRI	Feb 2003	Cayman Islands	Grand Cayman	Mastic Reserve			U	Setophaga_vitellina_C147	21377808	0.8928	4.95164	SAMN16998408	10.1016/j.cub.2020.10.094
Vermivora	chrysoptera				215081701	OE20T01	blood	Penn State	2015-05-20	USA	New York	Sterling Forest	41.211	-74.2364	M	Vermivora_chrysoptera_215081701	17614139	0.8453	3.94281	SAMN05223514	10.1016/j.cub.2016.06.034
Vermivora	chrysoptera				215081707	OE21T04	blood	Penn State	2015-05-21	USA	New York	Sterling Forest	41.1975	-74.2548	M	Vermivora_chrysoptera_215081707	15522377	0.85	3.44992	SAMN05223497	10.1016/j.cub.2016.06.034
Vermivora	chrysoptera				215081711	OE22T04	blood	Penn State	2015-05-22	USA	New York	Southfields	41.2618	-74.1747	M	Vermivora_chrysoptera_215081711	15640776	0.856	3.54471	SAMN05223499	10.1016/j.cub.2016.06.034
Vermivora	chrysoptera				215081712	OE23T01	blood	Penn State	2015-05-23	USA	New York	Southfields	41.2624	-74.1746	M	Vermivora_chrysoptera_215081712	19324018	0.8579	4.39661	SAMN05223526	10.1016/j.cub.2016.06.034
Vermivora	chrysoptera				215081716	OE24T04	blood	Penn State	2015-05-24	USA	New York	Rossie	44.3736	-75.6946	M	Vermivora_chrysoptera_215081716	14728234	0.8511	3.26883	SAMN05223493	10.1016/j.cub.2016.06.034
Vermivora	cyanoptera				215081703	OE20T03	blood	Penn State	2015-05-20	USA	New York	Harriman St Park	41.2334	-74.0913	M	Vermivora_cyanoptera_215081703	19901123	0.857	4.49657	SAMN05223487	10.1016/j.cub.2016.06.034
Vermivora	cyanoptera				215081704	OE21T01	blood	Penn State	2015-05-21	USA	New York	Sterling Forest	41.2349	-74.2379	M	Vermivora_cyanoptera_215081704	17503261	0.8562	3.98234	SAMN05223503	10.1016/j.cub.2016.06.034
Vermivora	cyanoptera				215081705	OE21T02	blood	Penn State	2015-05-21	USA	New York	Sterling Forest	41.2255	-74.2134	M	Vermivora_cyanoptera_215081705	16612434	0.8483	3.6961	SAMN05223495	10.1016/j.cub.2016.06.034
Vermivora	cyanoptera				215081708	OE22T01	blood	Penn State	2015-05-22	USA	New York	Sterling Forest	41.1885	-74.2603	M	Vermivora_cyanoptera_215081708	16019712	0.84	3.47258	SAMN05223492	10.1016/j.cub.2016.06.034
Vermivora	cyanoptera				215081709	OE22T02	blood	Penn State	2015-05-22	USA	New York	Sterling Forest	41.1893	-74.2602	M	Vermivora_cyanoptera_215081709	17452905	0.8576	3.95008	SAMN05223501	10.1016/j.cub.2016.06.034
Vermivora	bachmani			229845			toepad	AMNH	1907-05-02	USA	Missouri	Shannon Co., Spring Valley			M	Vermivora_bachmani_229845	71280249	0.661	2.42641	SAMN34896771	10.1016/j.cub.2023.05.058
Vermivora	bachmani			49494			toepad	AMNH	3/15/1890	USA	Florida	Suwanee River			M	Vermivora_bachmani_49494	77245024	0.6429	2.21354	SAMN34896775	10.1016/j.cub.2023.05.058
Vermivora	bachmani			759210			toepad	AMNH	3/12/1891	USA	Louisiana	Manderville, St. Tammany Parish			M	Vermivora_bachmani_759210	72225524	0.6641	2.18431	SAMN34896773	10.1016/j.cub.2023.05.058
Vermivora	bachmani			759214			toepad	AMNH	1915-04-06	USA	South Carolina	Mt. Pleasant			M	Vermivora_bachmani_759214	68389403	0.6969	2.47777	SAMN34896772	10.1016/j.cub.2023.05.058
Vermivora	bachmani			759216			toepad	AMNH	8/13/1889	USA	Florida	Key West			F	Vermivora_bachmani_759216	76966331	0.56	1.7542	SAMN34896774	10.1016/j.cub.2023.05.058
Vermivora	bachmani			759220			toepad	AMNH	3/15/1890	USA	Florida	Suwanee River			F	Vermivora_bachmani_759220	77593816	0.673	2.63167	SAMN34896776	10.1016/j.cub.2023.05.058
Basileuterus	belli			100768			muscle	UWBM	2013-01-25	Mexico	Jalisco	Municipio Toliman; Autlan, 22 km SE; Sierra de Manantlan	19.587	-104.273	M	Basileuterus_belli_UWB100768	26737374	0.8628	3.81832	SAMN48120235	This study
Basileuterus	belli			101269			muscle	UWBM	2013-06-17	Mexico	Tamaulipas	El Cielo Biosphere Reserve, El Elefante	23.034	-99.276	U	Basileuterus_belli_UWB101269	20849995	0.8666	3.34603	SAMN48120236	This study
Basileuterus	belli			105915			muscle	UWBM	2002-01-18	Guatemala	Quetzaltenango	Quetzaltenango; El Baúl	14.828	-91.495	M	Basileuterus_belli_UWB105915	33115636	0.877	4.69939	SAMN48120237	This study
Basileuterus	belli			105952			muscle	UWBM	2002-01-17	Guatemala	Quetzaltenango	Quetzaltenango; El Baúl	14.828	-91.495	M	Basileuterus_belli_UWB105952	24261007	0.8698	3.53106	SAMN48120238	This study
Basileuterus	belli			118470			muscle	UWBM	2011-06-04	Mexico	Guerrero	Municipio Chilpancingo; Chilpancingo, 10 km WSW; Omiltemi	17.574	-99.69	M	Basileuterus_belli_UWB118470	28331866	0.874	3.99144	SAMN48120239	This study
Basileuterus	culicivorus	culicivorus	60939	180893			muscle	LSUMZ	2007-03-07	Honduras	Cortes	Parque Nacional Cerro Azul Meambar, Los Pinos	14.8728	-87.905	M	Basileuterus_culicivorus_LSU60939	23470797	0.8686	3.2616	SAMN48120240	This study
Basileuterus	culicivorus	culicivorus		187215			muscle	MVZ	2012-01-17	Guatemala	Suchitepequez	Volcán Atitlán, Finca San Jerónimo Miramar, Municipio Patulul	14.5577	-91.1649	M	Basileuterus_culicivorus_MVZ187215	29908064	0.866	3.60246	SAMN48120241	This study
Basileuterus	culicivorus	culicivorus		189100			muscle	MVZ	2013-08-14	Mexico	Oaxaca	4.4 km W (by air) Ejido Constitucion, Sierra Espinazo del Diablo, Municipio Cintalapa de Figueroa	16.9581	-93.9784	M	Basileuterus_culicivorus_MVZ189100	34423689	0.875	4.09692	SAMN48120242	This study
Basileuterus	culicivorus	culicivorus		189339			muscle	MVZ	2013-06-16	Guatemala	Santa Rosa	Finca Linda Vista, Volcán Tecuamburro, Pueblo Nuevo Viñas	14.1539	-90.4105	M	Basileuterus_culicivorus_MVZ189339	30203093	0.8578	3.43771	SAMN48120243	This study
Basileuterus	culicivorus	culicivorus		189340			muscle	MVZ	2013-06-17	Guatemala	Santa Rosa	Finca Linda Vista, Volcán Tecuamburro, Pueblo Nuevo Viñas	14.1539	-90.4105	M	Basileuterus_culicivorus_MVZ189340	34441558	0.8607	3.96091	SAMN48120244	This study
Basileuterus	lachrymosus			434179			muscle	FMNH	2002-01-15	El Salvador	Ahuachapan	Municipio San Pedro Puxtla, 950m: Canton Concepcion	none	none	M	Basileuterus_lachrymosus_FM434179	18594422	0.8515	2.8126	SAMN48120245	This study
Basileuterus	lachrymosus			434180			muscle	FMNH	2002-01-22	El Salvador	Sonsonate	Municipio Izalco, 970m: Canton Las Lajas, Bosque Las Lajas	none	none	M	Basileuterus_lachrymosus_FM434180	22862937	0.8608	3.18929	SAMN48120246	This study
Basileuterus	lachrymosus			434182			muscle	FMNH	2002-01-22	El Salvador	Sonsonate	Municipio Izalco, 820m: Canton Las Lajas, Bosque Las Lajas	none	none	M	Basileuterus_lachrymosus_FM434182	22378166	0.8607	3.12779	SAMN48120247	This study
Basileuterus	lachrymosus			434183			muscle	FMNH	2002-01-22	El Salvador	Sonsonate	Municipio Izalco, 820m: Canton Las Lajas, Bosque Las Lajas	none	none	M	Basileuterus_lachrymosus_FM434183	22601035	0.8669	3.3166	SAMN48120248	This study
Basileuterus	lachrymosus			434185			muscle	FMNH	2002-01-25	El Salvador	Sonsonate	Municipio Izalco, 985m: Canton Las Lajas, Bosque Las Lajas	none	none	M	Basileuterus_lachrymosus_FM434185	19876937	0.8627	2.88107	SAMN48120249	This study
Basileuterus	melanogenys	eximius		470827		1812851	muscle	FMNH	2006-02-26	Panama	Chiriqui	2305m: Las Nubes, 5 km NNW Cerro Punta			M	Basileuterus_melanogenys_FM470827	23038649	0.8769	3.43459	SAMN48120250	This study
Basileuterus	melanogenys	eximius		470828		1812852	muscle	FMNH	2006-02-25	Panama	Chiriqui	2305m: Las Nubes, 5 km NNW Cerro Punta			M	Basileuterus_melanogenys_FM470828	18804769	0.8725	2.86767	SAMN48120251	This study
Basileuterus	melanogenys	eximius		470829		1812853	muscle	FMNH	2006-02-25	Panama	Chiriqui	2305m: Las Nubes, 5 km NNW Cerro Punta			M	Basileuterus_melanogenys_FM470829	23247791	0.8817	3.46623	SAMN48120252	This study
Basileuterus	melanogenys		28273	163839			muscle	LSUMZ	1996-03-11	Panama	Chiriqui	Paso de Respingo on Cerro Punta Boquete trail	none	none	M	Basileuterus_melanogenys_LSU28273	24003645	0.8779	3.5331	SAMN48120253	This study
Basileuterus	melanogenys	melanogenys	72232	189646			muscle	LSUMZ	2010-08-01	Costa Rica	San Jose	La Georgina, Cerro de la Muerte	9.55	-83.7166	M	Basileuterus_melanogenys_LSU72232	25583021	0.8657	3.40285	SAMN48120254	This study
Basileuterus	delattrii	delattrii		434146		1708871	muscle	FMNH	2002-01-23	El Salvador	Sonsonate	Municipio Izalco, 970m: Canton Las Lajas, Bosque Las Lajas			M	Basileuterus_rufifrons_FM434146	23386013	0.8734	3.40971	SAMN48120255	This study
Basileuterus	delattrii	delattrii		434148		1708873	muscle	FMNH	2002-02-04	El Salvador	Sonsonate	Municipio Izalco, 1200m: Canton Cruz Verde, Finca Nuevos Horizontes			M	Basileuterus_rufifrons_FM434148	20670100	0.876	3.25844	SAMN48120256	This study
Basileuterus	delattrii	actuosus	46636	227067			muscle	LSUMZ	2004-04-09	Panama	Veraguas	Isla Coiba, Sendero los Monos	7.5995	-81.723	M	Basileuterus_rufifrons_LSU46636	22772298	0.8834	3.33219	SAMN48120257	This study
Basileuterus	delattrii	actuosus	46681	178878			muscle	LSUMZ	2004-04-10	Panama	Veraguas	Isla Coiba, Sendero los Monos	7.5995	-81.723	M	Basileuterus_rufifrons_LSU46681	25059502	0.8712	3.59287	SAMN48120258	This study
Basileuterus	delattrii	delattrii	60957	180892			muscle	LSUMZ	2007-03-09	Honduras	Francisco Morazan	Cerro Uyuca, Zamorano Biological Research Station	14.0388	-87.0746	M	Basileuterus_rufifrons_LSU60957	24690056	0.855	3.36114	SAMN48120259	This study
Basileuterus	trifasciatus		32248	200911			muscle	LSUMZ	1998-07-06	Peru	Cajamarca	Quebrada Lanchal, approximately 8 km ESE Sallique	-5.6866	-79.25	M	Basileuterus_trifasciatus_LSU32248	26640009	0.8732	3.6492	SAMN48120260	This study
Basileuterus	tristriatus	tristriatus	32738	170361			muscle	LSUMZ	1998-07-28	Peru	Cajamarca	Quebrada las Palmas, ca. 13 km WSW Chontali	-5.6667	-79.2033	M	Basileuterus_trifasciatus_LSU32738	23942604	0.8734	3.41153	SAMN48120261	This study
Basileuterus	trifasciatus		67216	204882			muscle	LSUMZ	2009-07-19	Peru	Tumbes	Parque Nacional Cerros de Amotape, Quebrada El Barco	-4.1647	-80.6308	M	Basileuterus_trifasciatus_LSU67216	26798108	0.8721	3.70175	SAMN48120262	This study
Basileuterus	trifasciatus		67268	204910			muscle	LSUMZ	2009-07-21	Peru	Tumbes	Parque Nacional Cerros de Amotape, Quebrada El Barco	-4.17	-80.5427	M	Basileuterus_trifasciatus_LSU67268	24574764	0.8741	3.61342	SAMN48120263	This study
Basileuterus	trifasciatus		67275	183567			muscle	LSUMZ	2009-07-20	Peru	Tumbes	Parque Nacional Cerros de Amotape, Quebrada El Barco	-4.1647	-80.6224	M	Basileuterus_trifasciatus_LSU67275	23431959	0.8806	3.39977	SAMN48120264	This study
Basileuterus	tristriatus	tristriatus		474631		2004211	muscle	FMNH	2010-06-30	Peru	Amazonas	2100m: Quebrada Huacabamba	-6.5917	-77.5533	M	Basileuterus_tristriatus_FM474631	36633017	0.8955	4.98184	SAMN48120265	This study
Basileuterus	tristriatus			474636		2004216	muscle	FMNH	2010-06-21	Peru	Amazonas	2100m: Quebrada Huacabamba	-6.5917	-77.5533	M	Basileuterus_tristriatus_FM474636	29557130	0.8908	4.03878	SAMN48120266	This study
Basileuterus	tristriatus		176596	41564			muscle	MSB	2012-06-04	Peru	Amazonas	ca. 1.75 km N Gozen	-5.20943	-78.6484	M	Basileuterus_tristriatus_MSB176596	18540985	0.8679	2.66899	SAMN48120267	This study
Basileuterus	tristriatus		176812	41780			muscle	MSB	2012-06-13	Peru	Amazonas	ca. 1.75 km N Gozen	-5.1935	-78.6428	M	Basileuterus_tristriatus_MSB176812	12038999	0.8681	1.91517	SAMN48120268	This study
Basileuterus	tristriatus		218521	41894			muscle	MSB	2012-06-13	Peru	Amazonas	ca. 1.75 km N Gozen	-5.20765	-78.6453	M	Basileuterus_tristriatus_MSB218521	19090698	0.8663	2.80612	SAMN48120269	This study
Cardellina	canadensis				285052927	UE24W02	blood	Penn State	2021-05-24	USA	Pennsylvania	Treaster Kettle	40.7352	-77.7472	M	Cardellina_canadensis_UE24W02	33069993	0.8547	3.69895	SAMN48120270	This study
Cardellina	canadensis				285052932	UE25W01	blood	Penn State	2021-05-25	USA	Pennsylvania	Bear Meadows Rd	40.73	-77.754	M	Cardellina_canadensis_UE25W01	21387507	0.8495	3.24331	SAMN48120271	This study
Cardellina	canadensis				285052944	UE26B05	blood	Penn State	2021-05-26	USA	Pennsylvania	Bear Meadows Rd	40.7334	-77.755	M	Cardellina_canadensis_UE26B05	31941799	0.8572	3.93426	SAMN48120272	This study
Cardellina	canadensis				289043809	UF09T10	blood	Penn State	2021-06-09	USA	New York	Moose River	43.6896	-74.7517	M	Cardellina_canadensis_UF09T10	28082179	0.8712	3.97449	SAMN48120273	This study
Cardellina	canadensis				289043814	UF09T18	blood	Penn State	2021-06-09	USA	New York	Moose River	43.6677	-74.7103	M	Cardellina_canadensis_UF09T18	22307596	0.8681	3.47464	SAMN48120274	This study
Cardellina	pusilla	pusilla		489824		2775135	muscle	FMNH	2013-05-20	USA	Illinois	Chicago: Prudential 2			M	Cardellina_pusilla_FM489824	20478884	0.8725	3.05205	SAMN48120275	This study
Cardellina	pusilla	pusilla		490359		2779413	muscle	FMNH	2013-09-05	USA	Illinois	Chicago: 200 S Wacker			M	Cardellina_pusilla_FM490359	20772462	0.8784	3.3019	SAMN48120276	This study
Cardellina	pusilla	pusilla		491087		2806098	muscle	FMNH	2013-05-29	USA	Illinois	Chicago: UBS			M	Cardellina_pusilla_FM491087	15792021	0.873	2.5495	SAMN48120277	This study
Cardellina	pusilla	pusilla		491089		2806100	muscle	FMNH	2013-09-03	USA	Illinois	Chicago: 30 W Monroe			M	Cardellina_pusilla_FM491089	16863781	0.8725	2.77818	SAMN48120278	This study
Cardellina	pusilla	pusilla		495660		2989404	muscle	FMNH	2014-09-04	USA	Illinois	Chicago: 300 N LaSalle			M	Cardellina_pusilla_FM495660	21164411	0.8727	3.21732	SAMN48120279	This study
Cardellina	rubra			100775			muscle	UWBM	2013-01-27	Mexico	Jalisco	San Gabriel; Ciudad Guzman, 17 km WSW; Floripondio	19.643	-103.623	M	Cardellina_rubra_UWB100775	26368914	0.8722	3.77806	SAMN48120280	This study
Cardellina	rubra			100776			muscle	UWBM	2013-01-27	Mexico	Jalisco	San Gabriel; Ciudad Guzman, 17 km WSW; Floripondio	19.643	-103.623	M	Cardellina_rubra_UWB100776	17874598	0.8798	2.67797	SAMN48120281	This study
Cardellina	rubra			105457			muscle	UWBM	2004-11-17	Mexico	Morelos	Huitzilac, 11 km NE; Fierro del Toro	19.087	-99.194	M	Cardellina_rubra_UWB105457	36473645	0.8783	4.51639	SAMN48120282	This study
Cardellina	rubra			111423			muscle	UWBM	2004-01-12	Mexico	Guerrero	Municipio de Leonardo Bravo; Carrizal de Bravo; Sierra Madre del Sur	17.617	-99.841	M	Cardellina_rubra_UWB111423	27724212	0.8822	3.83434	SAMN48120283	This study
Cardellina	rubra			112465			muscle	UWBM	2006-05-06	Mexico	Michoacan	Municipio Nuevo San Juan; Nuevo San Juan, 14 km W; Piedra del Molcajete	19.431	-102.265	M	Cardellina_rubra_UWB112465	23176288	0.8844	3.64804	SAMN48120284	This study
Cardellina	rubrifrons		222219	41161			muscle	MSB	2013-04-28	USA	New Mexico	Grant Co.; Pinos Altos Mtns.	32.9797	-108.295	M	Cardellina_rubrifrons_MSB222219	17751488	0.8718	2.62885	SAMN48120285	This study
Cardellina	rubrifrons		222254	41132			muscle	MSB	2013-06-13	USA	Arizona	Apache Co.; White Mtns.	33.8762	-109.064	M	Cardellina_rubrifrons_MSB222254	14939733	0.8693	2.22999	SAMN48120286	This study
Cardellina	rubrifrons		250051	41127			muscle	MSB	2014-05-27	USA	New Mexico	Catron Co.; Tularosa Mtns.	33.7394	-108.486	M	Cardellina_rubrifrons_MSB250051	16492649	0.8362	2.35575	SAMN48120287	This study
Cardellina	rubrifrons		250426	41387			muscle	MSB	2014-05-28	USA	New Mexico	Catron Co.; Tularosa Mtns.	33.7391	-108.496	M	Cardellina_rubrifrons_MSB250426	16198709	0.8749	2.42836	SAMN48120288	This study
Cardellina	rubrifrons		250047	41126			muscle	MSB	2014-05-26	USA	New Mexico	Catron Co.; Tularosa Mtns.	33.7388	-108.487	M	Cardellina_rubrifrons_MSB250047	18471648	0.8298	2.48087	SAMN48120289	This study
Cardellina	versicolor			189341			muscle	MVZ	2013-06-03	Guatemala	Huehuetenango	San Francisco El Retiro, Mountains Cuilco, Municipio Cuilco	15.4843	-91.9325	M	Cardellina_versicolor_MVZ189341	32327086	0.8684	3.83168	SAMN48120290	This study
Cardellina	versicolor			189342			muscle	MVZ	2013-06-03	Guatemala	Huehuetenango	San Francisco El Retiro, Mountains Cuilco, Municipio Cuilco	15.4843	-91.9325	M	Cardellina_versicolor_MVZ189342	38641010	0.8669	4.559	SAMN48120291	This study
Cardellina	versicolor			105934			muscle	UWBM	2002-01-17	Guatemala	Quetzaltenango	Quetzaltenango; El Baúl, 2550 m	14.828	-91.495	M	Cardellina_versicolor_UWB105934	33072497	0.8814	4.86288	SAMN48120292	This study
Cardellina	versicolor			109903			muscle	UWBM	2002-01-18	Guatemala	Quetzaltenango	Quetzaltenango; El Baúl, 2550 m	14.828	-91.495	M	Cardellina_versicolor_UWB109903	32552501	0.8839	4.86735	SAMN48120293	This study
Cardellina	versicolor			72576			muscle	UWBM	2002-01-18	Guatemala	Quetzaltenango	Quetzaltenango; El Baúl, 2550 m	14.828	-91.495	M	Cardellina_versicolor_UWB72576	34460995	0.8792	5.37479	SAMN48120294	This study
Geothlypis	auricularis		66493	183555			muscle	LSUMZ	2009-06-15	Peru	Tumbes	Campo Verde	-3.8456	-80.1764	M	Geothlypis_aequinoctialis_LSU66493	29291946	0.8703	3.56593	SAMN48120295	This study
Geothlypis	auricularis		66543	204536			muscle	LSUMZ	2009-06-16	Peru	Tumbes	Campo Verde Biological Station	-3.8456	-80.1764	M	Geothlypis_aequinoctialis_LSU66543	18442094	0.8757	2.85652	SAMN48120296	This study
Geothlypis	auricularis		72502	205207			muscle	LSUMZ	2010-07-15	Peru	La Libertad	1.5 km by road E Shibamba	-7.93	-77.53	M	Geothlypis_aequinoctialis_LSU72502	22376428	0.8616	3.1809	SAMN48120297	This study
Geothlypis	auricularis		171050	34324			muscle	MSB	2010-06-01	Peru	Cusco	prov. Calca; dist. Yanatile; Quebrada	-12.6519	-72.3236	M	Geothlypis_aequinoctialis_MSB171050	19236680	0.8689	3.18685	SAMN48120298	This study
Geothlypis	auricularis		171413	34687			muscle	MSB	2010-07-02	Peru	La Libertad	ca. 1.6 km SE Huacapongo	-8.38685	-78.6452	M	Geothlypis_aequinoctialis_MSB171413	20593953	0.873	3.43052	SAMN48120299	This study
Geothlypis	beldengi		8591				muscle	AMNH	1988-04-30	Mexico	Baja California Sur	San Jose del Cabo			M	Geothlypis_beldengi_AMNH8591	19760328	0.8438	2.74308	SAMN48120300	This study
Geothlypis	beldengi		8594	826409			muscle	AMNH	1988-04-30	Mexico	Baja California Sur	San Jose del Cabo			M	Geothlypis_beldengi_AMNH8594	28774673	0.8962	3.79147	SAMN48120301	This study
Geothlypis	beldengi		8607	826412		17157	muscle	AMNH	1988-05-01	Mexico	Baja California Sur	San Jose del Cabo			M	Geothlypis_beldengi_AMNH8607	32621445	0.8831	4.4695	SAMN48120302	This study
Geothlypis	beldengi		8617	826425		17160	muscle	AMNH	1988-05-03	Mexico	Baja California Sur	Estero San Jose (S.J. del Cabo)			M	Geothlypis_beldengi_AMNH8617	28024664	0.882	3.98692	SAMN48120303	This study
Geothlypis	beldengi		8620				muscle	AMNH	1988-05-04	Mexico	Baja California Sur	San Jose del Cabo			M	Geothlypis_beldengi_AMNH8620	33517505	0.8767	4.3948	SAMN48120304	This study
Geothlypis	flavovelata		8425	818242		15584	muscle	AMNH	1987-06-29	Mexico	Tamaulipas	Altamira, Laguna Champayan			M	Geothlypis_flavovelata_AMNH8425	30182877	0.8787	3.94165	SAMN48120305	This study
Geothlypis	flavovelata		8426	818243		15585	muscle	AMNH	1987-06-30	Mexico	Tamaulipas	Altamira, Laguna Champayan			M	Geothlypis_flavovelata_AMNH8426	24562945	0.876	3.17969	SAMN48120306	This study
Geothlypis	flavovelata		8428	818244		15586	muscle	AMNH	1987-06-30	Mexico	Tamaulipas	Altamira, Laguna Champayan			M	Geothlypis_flavovelata_AMNH8428	17821270	0.8616	2.43311	SAMN48120307	This study
Geothlypis	flavovelata		8423				muscle	AMNH	1987-06-28	Mexico	Tamaulipas	Pto. Industrial			F	Geothlypis_flavovelata_AMNH8423	26176023	0.8828	3.52733	SAMN48120308	This study
Geothlypis	flavovelata		8424			15577	muscle	AMNH	1987-06-28	Mexico	Tamaulipas	Pto. Industrial			M	Geothlypis_flavovelata_AMNH8424	28489277	0.881	3.92569	SAMN48120309	This study
Geothlypis	formosa			492382		2929300	muscle	FMNH	2014-05-13	USA	Illinois	Chicago: 716 N Throop St			M	Geothlypis_formosa_FM492382	22895698	0.852	3.26204	SAMN48120310	This study
Geothlypis	formosa			498389		3153731	muscle	FMNH	2015-05-04	USA	Illinois	Chicago: 233 Michigan Plaza	41.8864	-87.6236	M	Geothlypis_formosa_FM498389	21720500	0.8589	3.39443	SAMN48120311	This study
Geothlypis	formosa		60683	180879			muscle	LSUMZ	2007-02-24	Honduras	Atlantida	Pico Bonito National Park, El Naranjo	15.7246	-86.7401	M	Geothlypis_formosa_LSU60683	25034729	0.8664	3.95303	SAMN48120312	This study
Geothlypis	formosa		62363	184210			muscle	LSUMZ	2008-05-06	USA	Louisiana	St. Francisville, 5711-B Mahoney Road	30.7925	-91.4241	M	Geothlypis_formosa_LSU62363	21331808	0.8346	2.97214	SAMN48120313	This study
Geothlypis	formosa		64329	184944			muscle	LSUMZ	2009-04-13	USA	Louisiana	Baton Rouge, corner of 3rd and North streets			M	Geothlypis_formosa_LSU64329	25259252	0.8502	3.69894	SAMN48120314	This study
Geothlypis	nelsoni		8911	830585		17882	muscle	AMNH	1989-05-15	Mexico	Puebla	Huauchinango			M	Geothlypis_nelsoni_AMNH8911	31847690	0.8848	4.35969	SAMN48120315	This study
Geothlypis	nelsoni		8917	830588		17885	muscle	AMNH	1989-05-16	Mexico	Puebla	Huauchinango			M	Geothlypis_nelsoni_AMNH8917	33214565	0.8688	4.83837	SAMN48120316	This study
Geothlypis	nelsoni		8419				muscle	AMNH	1987-06-25	Mexico	Hidalgo	Molango			M	Geothlypis_nelsoni_AMNH8419	16961369	0.8615	2.50669	SAMN48120317	This study
Geothlypis	nelsoni		8453				muscle	AMNH	1987-07-12	Mexico	Puebla	Quinta Nikkolay, 2 km N Huauchinango			M	Geothlypis_nelsoni_AMNH8453	22020661	0.8817	3.26291	SAMN48120318	This study
Geothlypis	nelsoni		8906	830583			muscle	AMNH	1989-05-14	Mexico	Puebla	Huauchinango			M	Geothlypis_nelsoni_AMNH8906	33132766	0.8807	4.10402	SAMN48120319	This study
Geothlypis	philadelphia			505377		3574646	muscle	FMNH	2016-10-02	USA	Illinois	Chicago: McCormick Place	41.8528	-87.6117	M	Geothlypis_philadelphia_FM505377	18319199	0.8726	2.83667	SAMN48120320	This study
Geothlypis	philadelphia			505980		3575264	muscle	FMNH	2015-08-27	USA	Illinois	Chicago: 300 N LaSalle			M	Geothlypis_philadelphia_FM505980	20536783	0.8582	3.14913	SAMN48120321	This study
Geothlypis	philadelphia			505981		3575265	muscle	FMNH	2016-09-11	USA	Illinois	Chicago: Arcade Alley			M	Geothlypis_philadelphia_FM505981	21791790	0.858	3.29927	SAMN48120322	This study
Geothlypis	philadelphia			508809		3727037	muscle	FMNH	2016-08-17	USA	Illinois	Chicago: 33 W Monroe			M	Geothlypis_philadelphia_FM508809	23048255	0.8601	3.37459	SAMN48120323	This study
Geothlypis	philadelphia			508810		3727038	muscle	FMNH	2017-05-17	USA	Illinois	Chicago: McCormick Place	41.8528	-87.6117	M	Geothlypis_philadelphia_FM508810	16114135	0.8634	2.57785	SAMN48120324	This study
Geothlypis	poliocephala		33423	132323			muscle	KU	2016-06-08	Nicaragua	Nueva Segovia	Serrania de Dipilto-Jalapa	13.725	-86.374	M	Geothlypis_poliocephala_KU132323	25264082	0.8855	3.82015	SAMN48120325	This study
Geothlypis	poliocephala		33417	132324			muscle	KU	2016-06-08	Nicaragua	Nueva Segovia	Serrania de Dipilto-Jalapa	13.725	-86.374	M	Geothlypis_poliocephala_KU132324	21634885	0.8837	3.40264	SAMN48120326	This study
Geothlypis	poliocephala			109561			muscle	UWBM	2001-01-24	Honduras	Atlantida	La Ceiba, 15 km W	15.75	-86.917	M	Geothlypis_poliocephala_UWB109561	36915601	0.8713	4.203	SAMN48120327	This study
Geothlypis	poliocephala			109570			muscle	UWBM	2001-01-12	Honduras	Atlantida	La Ceiba, 15 km W	15.75	-86.917	M	Geothlypis_poliocephala_UWB109570	28212003	0.8822	4.08542	SAMN48120328	This study
Geothlypis	poliocephala			99986			muscle	UWBM	2009-01-13	Mexico	Yucatan	El Cuyo, 3 km W; Reserva de la Biosfera Rio Lagarto	21.521	-87.705	M	Geothlypis_poliocephala_UWB99986	24823607	0.8776	3.87461	SAMN48120329	This study
Geothlypis	rostrata	coryi	49084	224416			muscle	LSUMZ	2004-02-15	Bahamas	Eleuthera	Wemyss Bight			M	Geothlypis_rostrata_LSU49084	23397296	0.8365	2.94488	SAMN48120330	This study
Geothlypis	rostrata		58801	224416			muscle	LSUMZ	2004-02-15	Bahamas	Eleuthera	Wemyss Bight			M	Geothlypis_rostrata_LSU58801	21348763	0.8653	3.04929	SAMN48120331	This study
Geothlypis	rostrata			120747			muscle	UWBM	1993-05-13	Bahamas	Grand Bahama	5 mi W Lucayan National Park			M	Geothlypis_rostrata_UWB120747	24626362	0.8847	3.96184	SAMN48120332	This study
Geothlypis	rostrata			120748			muscle	UWBM	1993-05-13	Bahamas	Grand Bahama	5 mi W Lucayan National Park			M	Geothlypis_rostrata_UWB120748	31021177	0.8845	4.2991	SAMN48120333	This study
Geothlypis	semiflava	bairdi	8929	827981		17893	muscle	AMNH	1989-05-24	Costa Rica	El Limon	Puerto Viejo			M	Geothlypis_semiflava_AMNH8929	21373695	0.8649	3.2347	SAMN48120334	This study
Geothlypis	semiflava		8937	827988		17900	muscle	AMNH	1989-05-25	Costa Rica	El Limon	Puerto Viejo			M	Geothlypis_semiflava_AMNH8937	18056505	0.8798	2.7069	SAMN48120335	This study
Geothlypis	semiflava	bairdi		123641			muscle	UWBM	2006-02-23	Panama	Bocas del Toro	Chiriquí Grande, 2 km WSW; S of Laguna de Chiriquí	8.917	-82.133	M	Geothlypis_semiflava_UWB123641	33938679	0.8735	4.80298	SAMN48120336	This study
Geothlypis	semiflava	bairdi		123662			muscle	UWBM	2006-02-23	Panama	Bocas del Toro	Chiriquí Grande, 2 km WSW; S of Laguna de Chiriquí	8.917	-82.133	M	Geothlypis_semiflava_UWB123662	39158127	0.8489	4.48384	SAMN48120337	This study
Geothlypis	semiflava	bairdi		123663			muscle	UWBM	2006-02-23	Panama	Bocas del Toro	Chiriquí Grande, 2 km WSW; S of Laguna de Chiriquí	8.917	-82.133	M	Geothlypis_semiflava_UWB123663	26547903	0.8656	4.25731	SAMN48120338	This study
Geothlypis	speciosa		8526				muscle	AMNH	1988-04-12	Mexico	Michoacan	Lago de Cuitzeo E			M	Geothlypis_speciosa_AMNH8526	27503289	0.8609	4.57317	SAMN48120339	This study
Geothlypis	speciosa		8534	826378			muscle	AMNH	1988-04-13	Mexico	Michoacan	Lago de Cuitzeo E. 2 km. W. Araro			M	Geothlypis_speciosa_AMNH8534	22344803	0.8873	4.12231	SAMN48120340	This study
Geothlypis	speciosa		8539				muscle	AMNH	1988-04-12	Mexico	Michoacan	Lago de Cuitzeo E			M	Geothlypis_speciosa_AMNH8539	26925048	0.8665	4.46901	SAMN48120341	This study
Geothlypis	speciosa		8550	826375			muscle	AMNH	1988-04-14	Mexico	Michoacan	Lago de Cuitzeo E. 2 km. W. Araro			M	Geothlypis_speciosa_AMNH8550	25025798	0.8703	4.33248	SAMN48120342	This study
Geothlypis	speciosa		8553				muscle	AMNH	1988-04-14	Mexico	Michoacan	Lago de Cuitzeo E			M	Geothlypis_speciosa_AMNH8553	23787574	0.9051	4.39651	SAMN48120343	This study
Geothlypis	tolmiei		250314	44413			muscle	MSB	2014-05-16	USA	New Mexico	Roosevelt Co; Boone's Draw	34.1119	-103.53	M	Geothlypis_tolmiei_MSB250314	25452065	0.8666	3.23841	SAMN48120344	This study
Geothlypis	tolmiei		250315	44414			muscle	MSB	2014-05-17	USA	New Mexico	Roosevelt Co; Boone's Draw	34.1119	-103.53	M	Geothlypis_tolmiei_MSB250315	21793198	0.8644	3.04344	SAMN48120345	This study
Geothlypis	tolmiei		250465	44193			muscle	MSB	2014-05-16	USA	New Mexico	Roosevelt Co; Boone's Draw	34.1119	-103.529	M	Geothlypis_tolmiei_MSB250465	16602783	0.8582	2.38467	SAMN48120346	This study
Geothlypis	tolmiei		250697	44196			muscle	MSB	2014-05-16	USA	New Mexico	Roosevelt Co; Boone's Draw	34.1119	-103.529	M	Geothlypis_tolmiei_MSB250697	20787099	0.8641	2.96336	SAMN48120347	This study
Geothlypis	tolmiei		274890	44231			muscle	MSB	2014-05-08	USA	New Mexico	Los Alamos; 390 Manhattan Loop	35.8839	-106.291	M	Geothlypis_tolmiei_MSB274890	19932033	0.8578	2.79768	SAMN48120348	This study
Geothlypis	trichas				283030073	TE26T03	blood	Penn State	2020-05-26	USA	Pennsylvania	Pine Swamp Road	40.7156	-77.8712	M	Geothlypis_trichas_TE26T03	26423640	0.8696	3.86909	SAMN48120349	This study
Geothlypis	trichas				283030103	TF04T03	blood	Penn State	2020-06-04	USA	Pennsylvania	Scotia Barrens	40.7763	-77.9591	M	Geothlypis_trichas_TF04T03	22164933	0.8672	3.19755	SAMN48120350	This study
Geothlypis	trichas				285052987	UF08T03	blood	Penn State	2021-06-08	USA	New York	Moose River	43.6582	-74.7047	M	Geothlypis_trichas_UF08T03	18787286	0.8639	2.65132	SAMN48120351	This study
Geothlypis	trichas				289043810	UF09T11	blood	Penn State	2021-06-09	USA	New York	Moose River	43.6896	-74.7517	M	Geothlypis_trichas_UF09T11	26826170	0.8703	3.88879	SAMN48120352	This study
Geothlypis	trichas				289043821	UF10T05	blood	Penn State	2021-06-10	USA	New York	Moose River	43.6918	-74.7499	M	Geothlypis_trichas_UF10T05	23896010	0.8691	3.69367	SAMN48120353	This study
Helmitheros	vermivorum				285052901	TF07T04	blood	Penn State	2020-06-07	USA	Pennsylvania	Harrys Valley	40.6544	-78.0251	M	Helmitheros_vermivorum_TF07T04	19230335	0.8407	3.10091	SAMN48120354	This study
Helmitheros	vermivorum				285052902	TF07T05	blood	Penn State	2020-06-07	USA	Pennsylvania	Harrys Valley	40.6517	-78.0333	M	Helmitheros_vermivorum_TF07T05	19228446	0.8542	3.12801	SAMN48120355	This study
Helmitheros	vermivorum				285052903	TF09T08	blood	Penn State	2020-06-09	USA	Pennsylvania	Greenlee Road	40.6881	-77.8317	M	Helmitheros_vermivorum_TF09T08	20875753	0.8447	3.3472	SAMN48120356	This study
Helmitheros	vermivorum				285052904	TF13T02	blood	Penn State	2020-06-13	USA	Pennsylvania	Massburg Road	40.6454	-77.9317	M	Helmitheros_vermivorum_TF13T02	21371757	0.8602	3.43104	SAMN48120357	This study
Helmitheros	vermivorum				285052905	TF30T02	blood	Penn State	2020-06-30	USA	Pennsylvania	Rothrock	40.7169	-77.753	M	Helmitheros_vermivorum_TF30T02	19782670	0.8415	3.15103	SAMN48120358	This study
Leiothlypis	celata	celata		495507		2989251	muscle	FMNH	2014-05-09	USA	Illinois	Highland Park	42.1851	-87.8052	M	Leiothlypis_celata_FM495507	19095036	0.8593	2.95263	SAMN48120359	This study
Leiothlypis	celata	celata		497686		3153027	muscle	FMNH	2014-10-25	USA	Illinois	Chicago: 303 E Wacker			M	Leiothlypis_celata_FM497686	29514609	0.8669	4.13021	SAMN48120360	This study
Leiothlypis	celata	celata		498161		3153504	muscle	FMNH	2014-10-20	USA	Illinois	Chicago: McCormick Place	41.8528	-87.6117	M	Leiothlypis_celata_FM498161	34344948	0.8553	4.37202	SAMN48120361	This study
Leiothlypis	celata	celata		500110		3276607	muscle	FMNH	2013-11-03	USA	Illinois	Chicago: 500 W Superior			M	Leiothlypis_celata_FM500110	32331867	0.8582	4.15283	SAMN48120362	This study
Leiothlypis	celata	celata		500223		3299758	muscle	FMNH	2015-10-07	USA	Illinois	Chicago: Kluczynski			M	Leiothlypis_celata_FM500223	33940886	0.8519	4.15685	SAMN48120363	This study
Leiothlypis	crissalis			470594		1812618	muscle	FMNH	2008-05-25	Mexico	Coahuila	2880m: Arteaga, 34 mi ESE, Sierra de la Marta			M	Leiothlypis_crissalis_FM470594	16016875	0.7965	1.95985	SAMN48120364	This study
Leiothlypis	crissalis			470596		1812620	muscle	FMNH	2008-05-25	Mexico	Coahuila	2880m: Arteaga, 34 mi ESE, Sierra de la Marta			M	Leiothlypis_crissalis_FM470596	21416491	0.7778	2.24827	SAMN48120365	This study
Leiothlypis	crissalis			394186		1669035	muscle	FMNH	1989-11-18	Mexico	Michoacan	2450m: Zirimondiro, 3 km N, Cerro de Tancitaro			F	Leiothlypis_crissalis_FM394186	23884872	0.8585	3.16584	SAMN48120366	This study
Leiothlypis	crissalis			395824		1670673	muscle	FMNH	1990-01-18	Mexico	Mexico	Ocuilan-Cuernavaca Hwy, Km 14			M	Leiothlypis_crissalis_FM395824	21697911	0.8624	3.13464	SAMN48120367	This study
Leiothlypis	crissalis			470595		1812619	muscle	FMNH	2008-05-25	Mexico	Coahuila	2880m: Arteaga, 34 mi ESE, Sierra de la Marta			M	Leiothlypis_crissalis_FM470595	23791449	0.8077	2.76291	SAMN48120368	This study
Leiothlypis	luciae			343380		1596689	muscle	FMNH	1989-03-03	Mexico	Sinaloa	180m: Rancho Bequillos, 12 km E, 4 km S Mocorito	25	-107.8	M	Leiothlypis_luciae_FM343480	27435673	0.8513	3.90488	SAMN48120369	This study
Leiothlypis	luciae		250044	41124			muscle	MSB	2014-05-29	USA	New Mexico	Socorro Co.; San Marcial	33.6325	-107.007	M	Leiothlypis_luciae_MSB250044	16331609	0.8099	2.38934	SAMN48120370	This study
Leiothlypis	luciae		250045	41123			muscle	MSB	2014-05-29	USA	New Mexico	Socorro Co.; San Marcial	33.6314	-107.005	M	Leiothlypis_luciae_MSB250045	19483441	0.8078	2.72085	SAMN48120371	This study
Leiothlypis	luciae		274884	44147			muscle	MSB	2015-06-16	USA	New Mexico	Socorro Co.; San Marcial	33.6528	-106.996	M	Leiothlypis_luciae_MSB274884	14376410	0.8116	2.22026	SAMN48120372	This study
Leiothlypis	peregrina			500914			muscle	FMNH	2015-10-09	USA	Illinois	Chicago: McCormick Place	41.8528	-87.6117	M	Leiothlypis_peregrina_FM500914	22370594	0.8435	3.62374	SAMN48120373	This study
Leiothlypis	peregrina			500938			muscle	FMNH	2015-09-30	USA	Illinois	Chicago: 55 W Monroe	41.8804	-87.6301	M	Leiothlypis_peregrina_FM500938	21975112	0.8073	3.5959	SAMN48120374	This study
Leiothlypis	peregrina			505887			muscle	FMNH	2015-09-09	USA	Illinois	Chicago: McCormick Place	41.8528	-87.6117	M	Leiothlypis_peregrina_FM505887	31310684	0.8722	4.98957	SAMN48120375	This study
Leiothlypis	peregrina			507802			muscle	FMNH	2016-05-27	USA	Illinois	Chicago: 233 Michigan Plaza	41.8864	-87.6236	M	Leiothlypis_peregrina_FM507802	27796621	0.8344	4.15443	SAMN48120376	This study
Leiothlypis	virginiae		277449	47749			muscle	MSB	2017-06-14	USA	New Mexico	Cibola Co.: Jug Tank	34.628	-107.759	M	Leiothlypis_virginiae_MSB277449	15419539	0.8502	2.6368	SAMN48120377	This study
Leiothlypis	virginiae		277654	47954			muscle	MSB	2017-06-27	USA	New Mexico	Jemez Mountains, Elk Springs	35.8255	-106.899	M	Leiothlypis_virginiae_MSB277654	19041867	0.8522	3.19831	SAMN48120378	This study
Leiothlypis	virginiae		277669	47969			muscle	MSB	2017-07-01	USA	New Mexico	Mesa de Cuba	36.0414	-107.012	M	Leiothlypis_virginiae_MSB277669	20896425	0.8438	3.21756	SAMN48120379	This study
Leiothlypis	virginiae		277842	48134			muscle	MSB	2017-07-01	USA	New Mexico	Mesa de Cuba	36.044	-107.011	M	Leiothlypis_virginiae_MSB277842	16471207	0.828	2.54856	SAMN48120380	This study
Leiothlypis	virginiae		277846	48138			muscle	MSB	2017-07-01	USA	New Mexico	Mesa de Cuba	36.043	-107.008	M	Leiothlypis_virginiae_MSB277846	18065140	0.8535	3.0708	SAMN48120381	This study
Leiothlypis	ruficapilla	ruficapilla			284029378	RF06T12	blood	Penn State	2018-06-06	USA	New York	Moose River	43.6858	-74.7466	M	Leiothlypis_ruficapilla_ruficapilla_RF06T12	21780894	0.8953	5.15137	SAMN48120382	This study
Leiothlypis	ruficapilla	ruficapilla			284029414	RF08T17	blood	Penn State	2018-06-08	USA	New York	Moose River	43.6729	-74.6927	M	Leiothlypis_ruficapilla_ruficapilla_RF08T17	12936050	0.8999	3.08772	SAMN48120383	This study
Leiothlypis	ruficapilla	ruficapilla			284029421	RF09T10	blood	Penn State	2018-06-09	USA	New York	Moose River	43.6647	-74.7114	M	Leiothlypis_ruficapilla_ruficapilla_RF09T10	20501761	0.8872	4.64635	SAMN48120384	This study
Leiothlypis	ruficapilla	ruficapilla			284029427	RF09T17	blood	Penn State	2018-06-09	USA	New York	Moose River	43.6752	-74.6828	M	Leiothlypis_ruficapilla_ruficapilla_RF09T17	21016177	0.8938	4.95182	SAMN48120385	This study
Leiothlypis	ruficapilla	ruficapilla			284029432	RF10T05	blood	Penn State	2018-06-10	USA	New York	Moose River	43.6724	-74.7088	M	Leiothlypis_ruficapilla_ruficapilla_RF10T05	24530088	0.8973	5.75869	SAMN48120386	This study
Leiothlypis	ruficapilla	ruficapilla			284029433	RF10T06	blood	Penn State	2018-06-10	USA	New York	Moose River	43.6864	-74.7492	M	Leiothlypis_ruficapilla_ruficapilla_RF10T06	15044919	0.8955	3.52567	SAMN48120387	This study
Leiothlypis	ruficapilla	ruficapilla			283030002	SF17T01	blood	Penn State	2019-06-17	USA	New York	Moose River	43.6859	-74.7466	M	Leiothlypis_ruficapilla_ruficapilla_SF17T01	17412359	0.8917	4.07561	SAMN48120388	This study
Leiothlypis	ruficapilla	ruficapilla			283030006	SF17T07	blood	Penn State	2019-06-17	USA	New York	Moose River	43.6888	-74.7504	M	Leiothlypis_ruficapilla_ruficapilla_SF17T07	20273291	0.8983	4.83908	SAMN48120389	This study
Leiothlypis	ruficapilla	ruficapilla			283030032	SF18T14	blood	Penn State	2019-06-18	USA	New York	Moose River	43.6864	-74.7491	M	Leiothlypis_ruficapilla_ruficapilla_SF18T14	18432820	0.9071	4.47145	SAMN48120390	This study
Leiothlypis	ruficapilla	ruficapilla			283030042	SF19T04	blood	Penn State	2019-06-19	USA	New York	Moose River	43.6677	-74.7103	M	Leiothlypis_ruficapilla_ruficapilla_SF19T04	20411285	0.8928	4.6938	SAMN48120391	This study
Leiothlypis	ruficapilla	ruficapilla			283030048	SF19T10	blood	Penn State	2019-06-19	USA	New York	Moose River	43.6583	-74.7046	F	Leiothlypis_ruficapilla_ruficapilla_SF19T10	20765416	0.8859	4.76159	SAMN48120392	This study
Leiothlypis	ruficapilla	ruficapilla			283030052	SF19T17	blood	Penn State	2019-06-19	USA	New York	Moose River	43.6735	-74.6889	M	Leiothlypis_ruficapilla_ruficapilla_SF19T17	17636300	0.9009	4.20488	SAMN48120393	This study
Leiothlypis	ruficapilla	ridgwayi		122372			muscle	UWBM	2014-06-14	USA	Washington	Okanogan County; Chesaw, 2 mi N, 6 mi E; Cedar Creek	48.98	-118.948	M	Leiothlypis_ruficapilla_ridgwayi_CAF127	22710114	0.8512	4.50871	SAMN48120394	This study
Leiothlypis	ruficapilla	ridgwayi		118225			muscle	UWBM	2014-06-04	USA	Washington	Okanogan County; Twisp, 3 mi N, 17 mi W; Reynolds Creek	48.406	-120.49	M	Leiothlypis_ruficapilla_ridgwayi_CSW8735	24179917	0.8989	5.45888	SAMN48120395	This study
Leiothlypis	ruficapilla	ridgwayi		118243			muscle	UWBM	2014-06-07	USA	Washington	Okanogan County; Twisp, 6 mi S, 8 mi E; Benson Creek	48.279	-119.946	M	Leiothlypis_ruficapilla_ridgwayi_CSW8753	15369087	0.9037	3.52687	SAMN48120396	This study
Leiothlypis	ruficapilla	ridgwayi		118251			muscle	UWBM	2014-06-09	USA	Washington	Kittitas County; Blewett Pass, 0.5 mi S, 6 mi W; Iron Creek	47.33	-120.693	M	Leiothlypis_ruficapilla_ridgwayi_CSW8761	20391442	0.9046	4.82674	SAMN48120397	This study
Leiothlypis	ruficapilla	ridgwayi		118360			muscle	UWBM	2014-06-05	USA	Washington	Okanogan County; Twisp, 4 mi N, 17 mi W; Twisp River	48.421	-120.503	M	Leiothlypis_ruficapilla_ridgwayi_KLE759	17045242	0.9061	3.97497	SAMN48120398	This study
Leiothlypis	ruficapilla	ridgwayi		118206			muscle	UWBM	2014-06-07	USA	Washington	Okanogan County; Twisp, 6 mi S, 8 mi E; Benson Creek	48.279	-119.946	M	Leiothlypis_ruficapilla_ridgwayi_KLE768	22215026	0.9053	4.8503	SAMN48120399	This study
Leiothlypis	ruficapilla	ridgwayi		118355			muscle	UWBM	2014-06-04	USA	Washington	Okanogan County; Twisp, 3 mi N, 17 mi W; Reynolds Creek	48.406	-120.49	M	Leiothlypis_ruficapilla_ridgwayi_KLF754	23400421	0.9058	5.3898	SAMN48120400	This study
Leiothlypis	ruficapilla	ridgwayi		118392			muscle	UWBM	2014-06-05	USA	Washington	Okanogan County; Twisp, 4 mi N, 17 mi W; Twisp River	48.421	-120.503	M	Leiothlypis_ruficapilla_ridgwayi_RBH134	22794714	0.9046	5.3293	SAMN48120401	This study
Leiothlypis	ruficapilla	ridgwayi		118394			muscle	UWBM	2014-06-05	USA	Washington	Okanogan County; Twisp, 4 mi N, 17 mi W; Twisp River	48.421	-120.503	M	Leiothlypis_ruficapilla_ridgwayi_RBH136	21089821	0.9093	4.9278	SAMN48120402	This study
Leiothlypis	ruficapilla	ridgwayi		121374			muscle	UWBM	2014-06-14	USA	Washington	Okanogan County; Chesaw, 6 mi E; Nicholson Creek	48.948	-118.922	M	Leiothlypis_ruficapilla_ridgwayi_SCC046	23071453	0.8606	4.75474	SAMN48120403	This study
Leiothlypis	ruficapilla	ridgwayi		118305			muscle	UWBM	2014-06-09	USA	Washington	Kittitas County; Blewett Pass, 0.5 mi S, 6 mi W; Iron Creek	47.33	-120.693	F	Leiothlypis_ruficapilla_ridgwayi_SMB582	16341865	0.8985	3.78901	SAMN48120404	This study
Leiothlypis	ruficapilla	ridgwayi		117750			muscle	UWBM	2014-06-07	USA	Washington	Deschutes County; Sisters, 18 mi N, 1 mi W; Green Ridge, Prairie Farm Springs	44.567	-121.585	M	Leiothlypis_ruficapilla_ridgwayi_TNL476	29416523	0.8952	6.4959	SAMN48120405	This study
Limnothlypis	swainsonii		14242	138378			muscle	LSUMZ	1988-04-16	USA	Louisiana	Baton Rouge, 5 mi. S LSU campus on River Road			M	Limnothlypis_swainsonii_LSU14242	26413864	0.8228	3.13021	SAMN48120406	This study
Limnothlypis	swainsonii		59586	225198			muscle	LSUMZ	2006-03-21	USA	Florida	Wellington, Polo Country Club			M	Limnothlypis_swainsonii_LSU59586	22191116	0.8475	3.05735	SAMN48120407	This study
Limnothlypis	swainsonii		62373	184202			muscle	LSUMZ	2008-05-06	USA	Louisiana	St. Francisville, 5711-B Mahoney Road	30.7925	-91.4241	M	Limnothlypis_swainsonii_LSU62373	22435779	0.8038	2.68214	SAMN48120408	This study
Limnothlypis	swainsonii			123191			muscle	UWBM	1999-05-02	USA	Louisiana	Saint Martin Parish; Sherburne Wildlife Management Area, Whiskey Bay Road	30.449	-91.706	M	Limnothlypis_swainsonii_UWB123191	40942357	0.8389	4.73227	SAMN48120409	This study
Limnothlypis	swainsonii			96548			muscle	UWBM	1999-05-04	USA	Louisiana	St. Martin Parish Parish; Krotz Springs, 8 mi S	30.436	-91.71	M	Limnothlypis_swainsonii_UWB96548	25219360	0.8603	4.00329	SAMN48120410	This study
Mniotilta	varia				283030188	UE17Z01	blood	Penn State	2021-05-17	USA	Pennsylvania	Laurel Run	40.7219	-77.8248	M	Mniotilta_varia_UE17Z01	24199764	0.8229	3.58337	SAMN48120411	This study
Mniotilta	varia				285052920	UE21P03	blood	Penn State	2021-05-21	USA	Pennsylvania	Harry's Valley Road	40.6518	-78.0331	M	Mniotilta_varia_UE21P03	25286703	0.8396	3.42822	SAMN48120412	This study
Mniotilta	varia				285052998	UE24W01	blood	Penn State	2021-05-24	USA	Pennsylvania	Bear Meadows Rd	40.7562	-77.7354	M	Mniotilta_varia_UE24W01	24261055	0.8473	3.45558	SAMN48120413	This study
Mniotilta	varia				285052979	UF07T14	blood	Penn State	2021-06-07	USA	New York	Moose River	43.7159	-74.7754	M	Mniotilta_varia_UF07T14	25141777	0.8631	3.84449	SAMN48120414	This study
Mniotilta	varia				283030148	UF08T06	blood	Penn State	2021-06-08	USA	New York	Moose River	43.6582	-74.7047	M	Mniotilta_varia_UF08T06	27699893	0.8448	3.90103	SAMN48120415	This study
Myioborus	albifrons		25312	211568			muscle	LSUMZ	unknown	Venezuela	Trujillo	Parque Nacional Guaramacal, Campamento	9.2411	-70.2033	U	Myioborus_albifrons_LSU25312	21048434	0.8749	3.01002	SAMN48120416	This study
Myioborus	albifrons		25313	211569			muscle	LSUMZ	unknown	Venezuela	Trujillo	Parque Nacional Guaramacal, Arriba localidad del Potrero	9.2333	-70.2	U	Myioborus_albifrons_LSU25313	21891164	0.867	3.27841	SAMN48120417	This study
Myioborus	albifrons		25317	211573			muscle	LSUMZ	unknown	Venezuela	Merida	Parque Nacional Sierra Nevada, Subida hacia La Coromoto	8.6313	-71.0386	M	Myioborus_albifrons_LSU25317	19030261	0.8753	2.95959	SAMN48120418	This study
Myioborus	albifacies		4876	22887			muscle	AMNH	1995-02-25	Venezuela	Amazonas	Cerro Yutaje	5.7606	-66.1339	M	Myioborus_albifacies_AMNH4876	27987859	0.891	3.84037	SAMN48120419	This study
Myioborus	brunniceps		2931	833996			muscle	AMNH	2001-10-19	Bolivia	Santa Cruz	Parque Nacional Amboro	-17.8444	-64.4106	M	Myioborus_brunniceps_AMNH2931	28784378	0.8839	3.93834	SAMN48120420	This study
Myioborus	brunniceps		6597	125434			muscle	LSUMZ	1984-06-28	Bolivia	Santa Cruz	2.5 km N Tambo, Rio San Isidro (Rio Pulquina) Valley	-18.0027	-64.4501	M	Myioborus_brunniceps_LSU6597	47479580	0.8848	7.14749	SAMN48120421	This study
Myioborus	brunniceps			70474			muscle	UWBM	1995-10-03	Argentina	Tucumán	San Miguel de Tucumán, 20 km S, 40 km W; -27.022, -65.645; 1500 m	-27.022	-65.645	M	Myioborus_brunniceps_UWB70474	33158230	0.8911	4.61537	SAMN48120422	This study
Myioborus	brunniceps			77314			muscle	UWBM	2002-04-24	Bolivia	Santa Cruz	Vallegrande, 29 km SE; San Lorenzo; -18.683, -63.917; 2400 m	-18.69	-63.92	M	Myioborus_brunniceps_UWB77314	20576289	0.8944	3.24194	SAMN48120423	This study
Myioborus	cardonai		25323	211579			muscle	LSUMZ	unknown	Venezuela	Bolivar	Parque Nacional Cerro Guaiquinima, Oeste Rio Aberaima	5.7827	-63.7844	M	Myioborus_cardonai_LSU25323	21539133	0.8598	3.13727	SAMN48120424	This study
Myioborus	cardonai		25324	211580			muscle	LSUMZ	unknown	Venezuela	Bolivar	Parque Nacional Cerro Guaiquinima, Oeste Rio Aberaima	5.7827	-63.7844	M	Myioborus_cardonai_LSU25324	23661590	0.8555	3.28081	SAMN48120425	This study
Myioborus	castaneocapilla		31477	123295			muscle	KU	2014-03-21	Guyana	Cuyuni-Mazaruni	E slope Mount Ayanganna	5.37627	-59.9725	M	Myioborus_castaneocapilla_KU123295	20723395	0.8856	3.21011	SAMN48120426	This study
Myioborus	castaneocapilla		3938	92416			muscle	KU	2001-03-26	Guyana	Cuyuni-Mazaruni	N slope Mt. Roraima	5.28333	-60.75	M	Myioborus_castaneocapilla_KU92416	20752574	0.8944	3.23617	SAMN48120427	This study
Myioborus	castaneocapilla		4006	93505			muscle	KU	2001-04-03	Guyana	Cuyuni-Mazaruni	N slope Mt. Roraima	5.26667	-60.7333	M	Myioborus_castaneocapilla_KU93505	21979803	0.8926	3.56272	SAMN48120428	This study
Myioborus	castaneocapilla		4028	94328			muscle	KU	2001-04-06	Guyana	Cuyuni-Mazaruni	N slope Mt. Roraima	5.26667	-60.7333	M	Myioborus_castaneocapilla_KU94328	21288500	0.8833	3.10992	SAMN48120429	This study
Myioborus	castaneocapilla		4698	22161			muscle	AMNH	1994-02-04	Venezuela	Bolivar	Auyan Tepui	5.8431	-62.5339	M	Myioborus_brunniceps_AMNH4698	21196094	0.8677	3.04789	SAMN48120430	This study
Myioborus	melanocephalus	bolivianus		433950			muscle	FMNH	2001-11-26	Peru	Cuzco	La Esperanza, 39 km (road) NE Paucartambo	-13.1667	-71.6	M	Myioborus_melanocephalus_FM433950	20530888	0.8788	3.16834	SAMN48120431	This study
Myioborus	melanocephalus		44019	174298			muscle	LSUMZ	2002-07-05	Peru	San Martin	approximately 22 km ENE Florida	-5.723	-77.7544	M	Myioborus_melanocephalus_LSU44019	26051927	0.8538	3.74021	SAMN48120432	This study
Myioborus	melanocephalus		72414	205152			muscle	LSUMZ	2010-06-23	Peru	Huanuco	Rincon, 2 km N Mitotambo	-9.8741	-76.4215	M	Myioborus_melanocephalus_LSU72414	24799191	0.8754	3.77446	SAMN48120433	This study
Myioborus	melanocephalus			41931			muscle	MSB	2012-06-22	Peru	Cajamarca	ca. 2.8 km NW Agua Azul	-5.58153	-79.161	M	Myioborus_melanocephalus_MSB218558	21881551	0.8672	3.17549	SAMN48120434	This study
Myioborus	melanocephalus			42040			muscle	MSB	2012-06-25	Peru	Cajamarca	ca. 2.8 km NW Agua Azul	-5.57957	-79.1632	M	Myioborus_melanocephalus_MSB218667	20328133	0.8672	3.02665	SAMN48120435	This study
Myioborus	miniatus	subsimilis	66718	204628			muscle	LSUMZ	2009-06-19	Peru	Tumbes	Campo Verde Biological Station	-3.8494	-80.1891	M	Myioborus_miniatus_LSU66718	23151124	0.8807	3.33878	SAMN48120436	This study
Myioborus	miniatus	subsimilis	72573	205250			muscle	LSUMZ	2010-07-30	Peru	Piura	1.74 km SE Landirca	-5.838	-79.529	M	Myioborus_miniatus_LSU72573	21998173	0.8674	3.26357	SAMN48120437	This study
Myioborus	miniatus	verticalis	76420	206390			muscle	LSUMZ	2011-07-21	Peru	Ucayali	north ridge Quebrada Quirapokiari, 22.87 km SW mouth Rio Cohengua	-10.42	-74.15	M	Myioborus_miniatus_LSU76420	20270041	0.8787	3.16289	SAMN48120438	This study
Myioborus	miniatus	miniatus		105883			muscle	UWBM	2013-02-01	Mexico	Jalisco	Municipio San Gabriel; Ciudad Guzman, 20 km WSW; Los Garcia; 19.616, -103.671; 2217 m	19.616	-103.671	U	Myioborus_miniatus_UWB105883	29015821	0.8785	4.01106	SAMN48120439	This study
Myioborus	miniatus	miniatus		82636			muscle	UWBM	2006-08-11	Mexico	Durango	Durango, 40 km W; Los Mimbres; 23.933, -104.99; 2250 m	23.933	-104.99	M	Myioborus_miniatus_UWB82636	27706935	0.893	4.18853	SAMN48120440	This study
Myioborus	ornatus	ornatus	25319	211575			muscle	LSUMZ	unknown	Venezuela	Tachira	Parque Nacional El Tama, Arriba Betania	7.4241	-72.4238	U	Myioborus_ornatus_LSU25319	27787457	0.8795	3.52555	SAMN48120441	This study
Myioborus	ornatus	ornatus	25320	211576			muscle	LSUMZ	unknown	Venezuela	Tachira	Parque Nacional El Tama, Arriba Betania	7.4241	-72.4238	M	Myioborus_ornatus_LSU25320	19300526	0.8806	2.84687	SAMN48120442	This study
Myioborus	pariae		25321	211577			muscle	LSUMZ	unknown	Venezuela	Sucre	Parque Nacional Peninsula de Paria, Arriba Las Melenas	10.6858	-62.6194	M	Myioborus_pariae_LSU25321	26446757	0.8748	3.85646	SAMN48120443	This study
Myioborus	pictus		38753	174917			muscle	LSUMZ	2003-07-27	USA	New Mexico	Big Burro Mountains, 1/2 mi. WSW Jacks Peak	32.5808	-108.435	M	Myioborus_pictus_LSU38753	19760388	0.8649	2.83563	SAMN48120444	This study
Myioborus	pictus			113189			muscle	UWBM	2007-07-04	USA	Arizona	Mohave County; Kingman, 14 mi SE; Hualapai Mountains, Dean Peak; 35.106, -112.896; 6033 ft	35.106	-112.896	M	Myioborus_pictus_UWB113189	26440220	0.8783	3.86852	SAMN48120445	This study
Myioborus	pictus			125645			muscle	UWBM	2013-07-24	Mexico	Durango	Rancho Santa Barbara	23.792	-104.916	M	Myioborus_pictus_UWB125645	32653349	0.8854	4.37494	SAMN48120446	This study
Myioborus	pictus			77648			muscle	UWBM	2004-08-13	USA	Arizona	Portal, 5 mi W; 31.899, -109.226; 5600 ft	31.8985	-109.226	M	Myioborus_pictus_UWB77648	37927054	0.8901	4.50253	SAMN48120447	This study
Myioborus	pictus			77942			muscle	UWBM	2003-09-17	USA	Arizona	Paradise, 3 mi SW; 31.9, -109.233; 6125 ft	31.9	-109.233	M	Myioborus_pictus_UWB77942	27435648	0.8888	3.85621	SAMN48120448	This study
Myioborus	torquatus		19809	154084			muscle	LSUMZ	1991-07-18	Costa Rica	San Jose	Villa Mills, Km 95 Pan American Hwy	unknown	unknown	M	Myioborus_torquatus_LSU19809	23063392	0.8796	3.46968	SAMN48120449	This study
Myioborus	torquatus		19861	154082			muscle	LSUMZ	1991-07-26	Costa Rica	Cartago	3 km ENE Villa Mills, Km 98 Pan American Hwy	unknown	unknown	M	Myioborus_torquatus_LSU19861	24997512	0.8864	3.68698	SAMN48120450	This study
Myioborus	torquatus			107457			muscle	UWBM	2006-02-26	Panama	Chiriquí	Cerro Punta, 5 km NNW; Las Nubes ANAM (National Environmental Authority) site; 8.895, -82.617; 2305 m	8.895	-82.617	M	Myioborus_torquatus_UWB107457	25108983	0.8921	3.97973	SAMN48120451	This study
Myioborus	torquatus			113341			muscle	UWBM	2003-04-11	Panama	Chiriquí	Parque Nacional Volcán Barú, Cerro Punta entrance to park; 8.845, -82.539; 2500 m	8.845	-82.539	M	Myioborus_torquatus_UWB113341	31350778	0.8778	4.497	SAMN48120452	This study
Myioborus	torquatus			116712			muscle	UWBM	2006-02-25	Panama	Chiriquí	Cerro Punta, 5 km NNW; Las Nubes ANAM (National Environmental Authority) site; 8.895, -82.617; 2305 m	8.895	-82.617	M	Myioborus_torquatus_UWB116712	40682991	0.8827	4.82114	SAMN48120453	This study
Myiothlypis	bivittata	bivittata		433938		1708663	muscle	FMNH	2001-10-16	Peru	Cusco	Paucartambo, 1000m: Consuelo, 15.9 km SW Pilcopata	-13.0167	-71.4833	M	Myiothlypis_bivittata_FM433938	21303677	0.8777	3.29253	SAMN48120454	This study
Myiothlypis	bivittata		175847	36667			muscle	MSB	2011-06-11	Peru	Cusco	prov. Quespicanchis; dist. Camanti; Cadena	-13.3451	-70.8612	M	Myiothlypis_bivittata_MSB175847	25384219	0.8554	3.70456	SAMN48120455	This study
Myiothlypis	bivittata		175860	36680			muscle	MSB	2011-06-12	Peru	Cusco	prov. Quespicanchis; dist. Camanti; Cadena	-13.3445	-70.8597	M	Myiothlypis_bivittata_MSB175860	19842671	0.8597	2.90222	SAMN48120456	This study
Myiothlypis	bivittata		175786	36606			muscle	MSB	2011-06-09	Peru	Cusco	prov. Quespicanchis; dist. Camanti; Cadena	-13.3441	-70.8604	M	Myiothlypis_bivittata_MSB175786	21542461	0.8598	3.18265	SAMN48120457	This study
Myiothlypis	chrysogaster		161031	27264			muscle	MSB	2007-03-31	Peru	Cusco	Along Manu Road	-13.0447	-71.5308	M	Myiothlypis_chrysogaster_MSB161031	19745031	0.8577	2.93857	SAMN48120458	This study
Myiothlypis	chrysogaster		161294	27520			muscle	MSB	2007-04-12	Peru	Cusco	Along Manu Road	-13.046	-71.528	M	Myiothlypis_chrysogaster_MSB161294	18408743	0.8602	2.92213	SAMN48120459	This study
Myiothlypis	coronata	inaequalis		474621		2004201	muscle	FMNH	2010-06-28	Peru	Amazonas	2420m: Cerro Montealegre	-6.585	-77.5617	M	Myiothlypis_coronata_inaequalis_FM474621	22405724	0.8688	3.41289	SAMN48120460	This study
Myiothlypis	coronata	inaequalis		474624		2004204	muscle	FMNH	2010-06-26	Peru	Amazonas	2100m: Quebrada Huacabamba	-6.5917	-77.5533	M	Myiothlypis_coronata_inaequalis_FM474624	29041999	0.8675	4.04699	SAMN48120461	This study
Myiothlypis	coronata	chapmani		481026		2162560	muscle	FMNH	2011-10-02	Peru	Cajamarca	2050m: Pueblo Libre, 3.5 km W	-5.1011	-79.2364	M	Myiothlypis_coronata_chapmani_FM481026	16336937	0.8633	2.57128	SAMN48120462	This study
Myiothlypis	coronata	chapmani	218552	41925			muscle	MSB	2012-06-22	Peru	Cajamarca	prov. Jaen; dist. Chontali; ca. 2.8 km NW Agua Azul	-5.58153	-79.161	M	Myiothlypis_coronata_chapmani_MSB218552	18507498	0.8646	2.80668	SAMN48120463	This study
Myiothlypis	coronata	chapmani	218622	41995			muscle	MSB	2012-06-23	Peru	Cajamarca	prov. Jaen; dist. Chontali; ca. 2.8 km NW Agua Azul	-5.58422	-79.1588	M	Myiothlypis_coronata_chapmani_MSB218622	21417898	0.8667	3.16044	SAMN48120464	This study
Myiothlypis	flaveola		37476	169328			muscle	LSUMZ	1999-07-06	Bolivia	Santa Cruz	Mina Don Mario, 126 km ENE San Jose de Chiquitos	-17.3333	-59.6833	M	Myiothlypis_flaveola_LSU37476	24594258	0.8759	3.6239	SAMN48120465	This study
Myiothlypis	flaveola		37562	169172			muscle	LSUMZ	1999-07-09	Bolivia	Santa Cruz	Mina Don Mario, 126 km ENE San Jose de Chiquitos	-17.3333	-59.6833	M	Myiothlypis_flaveola_LSU37562	20942947	0.8612	2.9998	SAMN48120466	This study
Myiothlypis	flaveola		37566	169173			muscle	LSUMZ	1999-07-09	Bolivia	Santa Cruz	Mina Don Mario, 126 km ENE San Jose de Chiquitos	-17.3333	-59.6833	M	Myiothlypis_flaveola_LSU37566	21860014	0.8775	3.21886	SAMN48120467	This study
Myiothlypis	flaveola		37630	169329			muscle	LSUMZ	1999-07-11	Bolivia	Santa Cruz	Mina Don Mario, 126 km ENE San Jose de Chiquitos	-17.3333	-59.6833	M	Myiothlypis_flaveola_LSU37630	27976364	0.8722	4.16725	SAMN48120468	This study
Myiothlypis	flaveola		38868	171501			muscle	LSUMZ	2000-07-17	Bolivia	Cordillera	10.6 km E Abapo	-18.7497	-63.0771	M	Myiothlypis_flaveola_LSU38868	22967586	0.8588	3.20681	SAMN48120469	This study
Myiothlypis	fraseri		66065	204259			muscle	LSUMZ	2009-06-03	Peru	Tumbes	Tumbes, 25 km SE Zorritos	-3.8169	-80.4886	M	Myiothlypis_fraseri_LSU66065	19717118	0.8497	2.92428	SAMN48120470	This study
Myiothlypis	fraseri	fraseri	66123	183560			muscle	LSUMZ	2009-06-06	Peru	Tumbes	El Caucho Biological Station	-3.8236	-80.2602	M	Myiothlypis_fraseri_LSU66123	22541253	0.8559	3.24365	SAMN48120471	This study
Myiothlypis	fraseri		66127	204287			muscle	LSUMZ	2009-06-06	Peru	Tumbes	El Caucho Biological Station	-3.8236	-80.2602	M	Myiothlypis_fraseri_LSU66127	24864001	0.8599	3.43201	SAMN48120472	This study
Myiothlypis	fraseri		66157	204306			muscle	LSUMZ	2009-06-07	Peru	Tumbes	El Caucho Biological Station	-3.8267	-80.259	M	Myiothlypis_fraseri_LSU66157	25168939	0.8658	3.60396	SAMN48120473	This study
Myiothlypis	fraseri		66727	204633			muscle	LSUMZ	2009-06-19	Peru	Tumbes	Figueroa	-3.875	-80.1702	M	Myiothlypis_fraseri_LSU66727	25996422	0.873	3.52762	SAMN48120474	This study
Myiothlypis	fulvicauda		18594	125859			muscle	KU	2009-04-10	Peru	Cusco	ca. Alto Manguriari	-12.5655	-73.0878	M	Myiothlypis_fulvicauda_KU125859	29570508	0.8961	4.64045	SAMN48120475	This study
Myiothlypis	fulvicauda	leucopygia	33713	132952			muscle	KU	2017-04-12	Nicaragua	North Caribbean Coast Autonomous Region (RACN)	Saslaya National Park	13.714	-85.015	M	Myiothlypis_fulvicauda_KU132952	28622616	0.8791	4.15229	SAMN48120476	This study
Myiothlypis	fulvicauda	leucopygia	33727	132953			muscle	KU	2017-04-13	Nicaragua	North Caribbean Coast Autonomous Region (RACN)	Saslaya National Park	13.714	-85.015	M	Myiothlypis_fulvicauda_KU132953	36783315	0.8926	4.99937	SAMN48120477	This study
Myiothlypis	fulvicauda	leucopygia	72059	215142			muscle	LSUMZ	2010-08-02	Costa Rica	San Jose	Tarrazu, Santa Juana	9.5322	-84.08	M	Myiothlypis_fulvicauda_LSU72059	27514101	0.863	3.74412	SAMN48120478	This study
Myiothlypis	fulvicauda	leucopygia	82048	189811			muscle	LSUMZ	2011-03-06	Costa Rica	Limon	Reserva Biologica Hitoy Cerere	9.6522	-83.0094	M	Myiothlypis_fulvicauda_LSU82048	18123815	0.8504	2.58124	SAMN48120479	This study
Myiothlypis	leucoblephara		3738	91645			muscle	KU	2000-10-17	Paraguay	Itapua	San Rafael National Park, Parabel	-26.3333	-55.5	M	Myiothlypis_leucoblephara_KU91645	18354828	0.8923	2.9885	SAMN48120480	This study
Myiothlypis	leucoblephara		25836	211163			muscle	LSUMZ	1995-11-05	Paraguay	Caazapa	Cordillera de Caaguazu	-26.1166	-55.7333	M	Myiothlypis_leucoblephara_LSU25836	28954544	0.8667	3.78497	SAMN48120481	This study
Myiothlypis	leucoblephara			190465			muscle	MVZ	2004-06-06	Paraguay	Itapua	Hotel El Tirol, 19.5 km NNE (by road) Encarnacion	27.1844	-55.7777	M	Myiothlypis_leucoblephara_MVZ190465	31557710	0.8648	3.59201	SAMN48120482	This study
Myiothlypis	leucoblephara			190466			muscle	MVZ	2004-06-06	Paraguay	Itapua	Hotel El Tirol, 19.5 km NNE (by road) Encarnacion	27.1844	-55.7777	M	Myiothlypis_leucoblephara_MVZ190466	41512779	0.8655	5.2087	SAMN48120483	This study
Myiothlypis	leucoblephara			190469			muscle	MVZ	2004-06-18	Paraguay	Itapua	Hotel El Tirol, 19.5 km NNE (by road) Encarnacion	27.1844	-55.7777	M	Myiothlypis_leucoblephara_MVZ190469	23465523	0.8572	2.75015	SAMN48120484	This study
Myiothlypis	luteoviridis	striaticeps		481027		2162561	muscle	FMNH	2011-09-14	Peru	Amazonas	2820m: Leimebamba-Los Chilchos trail: Laurel	-6.6947	-77.6906	M	Myiothlypis_luteoviridis_FM481027	26757602	0.8506	3.81039	SAMN48120485	This study
Myiothlypis	luteoviridis	striaticeps		481030		2162564	muscle	FMNH	2011-09-17	Peru	Amazonas	2650m: Leimebamba-Los Chilchos trail: Laurel	-6.6972	-77.6881	M	Myiothlypis_luteoviridis_FM481030	28900468	0.8825	4.08588	SAMN48120486	This study
Myiothlypis	luteoviridis	striaticeps		481031		2162565	muscle	FMNH	2011-09-18	Peru	Amazonas	2650m: Leimebamba-Los Chilchos trail: Laurel	-6.6972	-77.6881	M	Myiothlypis_luteoviridis_FM481031	30575852	0.882	4.33912	SAMN48120487	This study
Myiothlypis	luteoviridis		171249	34523			muscle	MSB	2010-06-14	Peru	Cusco	Abra Bella Vista	-12.6211	-72.2424	M	Myiothlypis_luteoviridis_MSB171249	18040461	0.8646	2.54075	SAMN48120488	This study
Myiothlypis	luteoviridis		171109	34383			muscle	MSB	2010-06-06	Peru	Cusco	Abra Bella Vista	-12.6211	-72.2424	M	Myiothlypis_luteoviridis_MSB171109	20716065	0.8693	2.81134	SAMN48120489	This study
Myiothlypis	nigrocristata		72461	190421			muscle	LSUMZ	2010-07-01	Peru	Huanuco	2 km NE Chavin de Pariarca	-9.4095	-76.7642	M	Myiothlypis_nigrocristata_LSU72461	30622799	0.8764	4.07844	SAMN48120490	This study
Myiothlypis	nigrocristata		72480	205192			muscle	LSUMZ	2010-07-11	Peru	Ancash	Macate	-8.7547	-78.0484	M	Myiothlypis_nigrocristata_LSU72480	27369216	0.8707	3.95104	SAMN48120491	This study
Myiothlypis	nigrocristata		72510	190423			muscle	LSUMZ	2010-07-17	Peru	La Libertad	1.5 km W Suyubamba	-7.834	-77.579	M	Myiothlypis_nigrocristata_LSU72510	19481880	0.8773	3.20254	SAMN48120492	This study
Myiothlypis	nigrocristata		72529	205223			muscle	LSUMZ	2010-07-19	Peru	La Libertad	4 km SE El Molino	-7.779	-77.749	M	Myiothlypis_nigrocristata_LSU72529	25106806	0.8702	3.37759	SAMN48120493	This study
Myiothlypis	nigrocristata		218852	42224			muscle	MSB	2012-07-01	Peru	Cajamarca	ca. 2.8 km NW Agua Azul	-5.57992	-79.1851	M	Myiothlypis_nigrocristata_MSB218852	17536265	0.8774	2.40795	SAMN48120494	This study
Myiothlypis	rivularis	rivularis	285	88464			muscle	KU	1996-11-11	Paraguay	Caazapa	San Rafael National Park	-26.35	-55.5167	M	Myiothlypis_rivularis_KU88464	27031586	0.8711	3.08099	SAMN48120495	This study
Myiothlypis	rivularis	mesoleuca	1207	88861			muscle	KU	1997-03-14	Guyana	Potaro-Siparuni	Iwokrama Reserve, ca 41 road km SW Kurupukari	4.33333	-58.85	M	Myiothlypis_rivularis_KU88861	30666637	0.8816	4.14287	SAMN48120496	This study
Myiothlypis	rivularis	mesoleuca	5725	94870			muscle	KU	2002-03-16	Guyana	Barima-Waini	E Barima River, along Washikura River	8.25	-59.7333	M	Myiothlypis_rivularis_KU94870	29717703	0.8854	4.30941	SAMN48120497	This study
Myiothlypis	rivularis	mesoleuca	5730	94871			muscle	KU	2002-03-16	Guyana	Barima-Waini	E Barima River, along Washikura River	8.25	-59.7333	M	Myiothlypis_rivularis_KU94871	33617790	0.8766	4.47647	SAMN48120498	This study
Myiothlypis	signata		21608	126420			muscle	KU	2009-11-02	Peru	Puno	Above San Juan del Oro	-14.206	-69.219	M	Myiothlypis_signata_KU126420	16512658	0.8776	2.83927	SAMN48120499	This study
Myiothlypis	signata		21626	126433			muscle	KU	2009-11-03	Peru	Puno	Above San Juan del Oro	-14.206	-69.219	M	Myiothlypis_signata_KU126433	18318408	0.8784	3.06681	SAMN48120500	This study
Myiothlypis	signata		29709	132691			muscle	KU	2012-10-13	Peru	Cusco	Above Paccaypata	-13.403	-73.178	M	Myiothlypis_signata_KU132691	16590911	0.8772	2.80485	SAMN48120501	This study
Myiothlypis	signata		29699	132716			muscle	KU	2012-10-13	Peru	Cusco	Above Paccaypata	-13.403	-73.178	M	Myiothlypis_signata_KU132716	18865353	0.8808	3.07357	SAMN48120502	This study
Myiothlypis	signata		1699	106870			muscle	LSUMZ	1982-02-23	Peru	Pasco	Santa Cruz, approximately 9 km SSE Oxapampa	-10.65	-75.37	F	Myiothlypis_signata_LSU1699	30025459	0.8641	4.12534	SAMN48120503	This study
Oporornis	agilis			505371		3574640	muscle	FMNH	2016-09-09	USA	Illinois	Chicago: McCormick Place	41.8528	-87.6117	M	Oporornis_agilis_FM505371	22754659	0.8405	3.37181	SAMN48120504	This study
Oporornis	agilis			505372		3574641	muscle	FMNH	2016-09-12	USA	Illinois	Chicago: McCormick Place	41.8528	-87.6117	M	Oporornis_agilis_FM505372	20601787	0.8123	2.59837	SAMN48120505	This study
Oporornis	agilis			505984		3575270	muscle	FMNH	2016-09-11	USA	Illinois	Chicago: 200 W Madison	41.8821	-87.6342	M	Oporornis_agilis_FM505984	22585247	0.8141	3.10154	SAMN48120506	This study
Oporornis	agilis			508811		3727039	muscle	FMNH	2017-05-18	USA	Illinois	Chicago: McCormick Place	41.8528	-87.6117	M	Oporornis_agilis_FM508811	20955679	0.8425	3.0525	SAMN48120507	This study
Oporornis	agilis			508812		3727040	muscle	FMNH	2016-09-06	USA	Illinois	Chicago: Kluczynski			M	Oporornis_agilis_FM508812	23266803	0.8304	3.14742	SAMN48120508	This study
Oreothlypis	gutturalis		19858	154102			muscle	LSUMZ	1991-07-25	Costa Rica	Cartago	Villa Mills, Km 95 Pan American Hwy			M	Oreothlypis_gutturalis_LSU19858	32812997	0.8703	4.02963	SAMN48120509	This study
Oreothlypis	gutturalis		19898	154098			muscle	LSUMZ	1991-08-02	Costa Rica	San Jose	approximately 2 km S Villa Mills, Km 96 Pan American Hwy			M	Oreothlypis_gutturalis_LSU19898	30242113	0.8706	3.96816	SAMN48120510	This study
Oreothlypis	gutturalis		26458	163817			muscle	LSUMZ	1996-03-09	Panama	Chiriqui	Paso de Respingo on Cerro Punta Boquete trail			M	Oreothlypis_gutturalis_LSU26458	24520814	0.8636	3.34769	SAMN48120511	This study
Oreothlypis	gutturalis		28277	226952			muscle	LSUMZ	1996-03-10	Panama	Chiriqui	Paso de Respingo on Cerro Punta Boquete trail			M	Oreothlypis_gutturalis_LSU28277	24890195	0.8535	3.19734	SAMN48120512	This study
Oreothlypis	gutturalis		72170	215225			muscle	LSUMZ	2010-07-31	Costa Rica	San Jose	La Georgina, Cerro de la Muerte			M	Oreothlypis_gutturalis_LSU72170	23797035	0.8556	3.38898	SAMN48120513	This study
Oreothlypis	superciliosa			101239			muscle	UWBM	2013-06-16	Mexico	Tamaulipas	El Cielo Biosphere Reserve, El Elefante	23.034	-99.276	U	Oreothlypis_superciliosa_UWB101239	16018141	0.8473	2.51162	SAMN48120514	This study
Oreothlypis	superciliosa			110713			muscle	UWBM	2003-05-05	Mexico	Jalisco	Bolaños, 5.8 km S, 9 km W; Sierra de Bolaños; UNAM field station	21.882	-103.865	M	Oreothlypis_superciliosa_UWB110713	26989757	0.857	3.70649	SAMN48120515	This study
Oreothlypis	superciliosa			112590			muscle	UWBM	2006-05-15	Mexico	Guerrero	Municipio Chilpancingo; Omiltemi, 5.5 km ; Xocomanatlán	17.546	-99.634	M	Oreothlypis_superciliosa_UWB112590	15765456	0.8428	2.42127	SAMN48120516	This study
Oreothlypis	superciliosa			114336			muscle	UWBM	2010-06-19	Mexico	Chihuahua	Municipio Madera; Madera, 60 km SSW; Sierra Madre Occidental	28.663	-108.269	M	Oreothlypis_superciliosa_UWB114336	15889917	0.8489	2.53985	SAMN48120517	This study
Oreothlypis	superciliosa			115290			muscle	UWBM	2006-05-07	Mexico	Michoacan	Municipio Nuevo San Juan; Nuevo San Juan, 14 km E; Piedra del Molcajete	19.431	-102.265	M	Oreothlypis_superciliosa_UWB115290	14675271	0.8581	2.41188	SAMN48120518	This study
Parkesia	motacilla			459011		1734012	muscle	FMNH	2008-04-08	USA	Illinois	Chicago: 233 Michigan Plaza	41.8864	-87.6236	M	Parkesia_motacilla_FM459011	28505624	0.883	3.64636	SAMN48120519	This study
Parkesia	motacilla				272147916	SE31T03	blood	Penn State	2019-05-31	USA	Pennsylvania	Laurel Run	40.7109	-77.8404	M	Parkesia_motacilla_SE31T03	23899553	0.8722	3.5184	SAMN48120520	This study
Parkesia	motacilla				272147929	TF03T04	blood	Penn State	2020-06-03	USA	Pennsylvania	Treaster Kettle Road	40.7545	-77.717	M	Parkesia_motacilla_TF03T04	24909113	0.8738	3.98768	SAMN48120521	This study
Parkesia	motacilla				272147943	UE18B01	blood	Penn State	2021-05-18	USA	Pennsylvania	Harrys Run	40.7035	-77.9057	M	Parkesia_motacilla_UE18B01	21564273	0.867	3.49785	SAMN48120522	This study
Parkesia	motacilla				272147948	UE21B01	blood	Penn State	2021-05-21	USA	Pennsylvania	Harry's Valley Road	40.6652	-77.9859	M	Parkesia_motacilla_UE21B01	25891182	0.8576	3.66275	SAMN48120523	This study
Parkesia	noveboracensis			508124		3726354	muscle	FMNH	2016-09-27	USA	Illinois	Chicago: Daley Center	41.8839	-87.6316	M	Parkesia_noveboracensis_FM508124	30007368	0.8622	4.84997	SAMN48120524	This study
Parkesia	noveboracensis			510259		3809351	muscle	FMNH	2016-09-28	USA	Illinois	Chicago: 1315 N North Branch			M	Parkesia_noveboracensis_FM510259	23328429	0.8707	4.13022	SAMN48120525	This study
Parkesia	noveboracensis			512700		3886191	muscle	FMNH	2017-09-29	USA	Illinois	Chicago: Boeing			M	Parkesia_noveboracensis_FM512700	29800163	0.8653	4.64797	SAMN48120526	This study
Parkesia	noveboracensis				272147924	SF18T18	blood	Penn State	2019-06-18	USA	New York	Moose River	43.7036	-74.7615	M	Parkesia_noveboracensis_SF18T18	33288242	0.891	4.51497	SAMN48120527	This study
Protonotaria	citrea		32630	132186			muscle	KU	2016-05-29	USA	Kansas	Lawrence			M	Protonotaria_citrea_KU132186	19528978	0.8436	2.81873	SAMN48120528	This study
Protonotaria	citrea		33578	132886			muscle	KU	2017-03-29	Nicaragua	North Caribbean Coast Autonomous Region	northeast of Alamikamba	13.531	-84.138	M	Protonotaria_citrea_KU132886	18211981	0.8453	2.95623	SAMN48120529	This study
Protonotaria	citrea		61130	184942			muscle	LSUMZ	2009-06-04	USA	Louisiana	4 mi. N St. Gabriel, 435 Pecan Drive			M	Protonotaria_citrea_LSU61130	21415370	0.8269	3.14688	SAMN48120530	This study
Protonotaria	citrea		62368	184201			muscle	LSUMZ	2008-05-06	USA	Louisiana	St. Francisville, 5711-B Mahoney Road	30.7925	-91.4241	M	Protonotaria_citrea_LSU62368	26453597	0.8062	3.29911	SAMN48120531	This study
Protonotaria	citrea		69253	223375			muscle	LSUMZ	2007-03-31	USA	Florida	Navarre, 3120 Lynn Drive			M	Protonotaria_citrea_LSU69253	20895193	0.8281	3.11341	SAMN48120532	This study
Seiurus	aurocapilla				272147956	UE26B04	blood	Penn State	2021-05-26	USA	Pennsylvania	Bear Meadows Road	40.7414	-77.7509	M	Seiurus_aurocapilla_UE26B04	26426268	0.8605	3.90476	SAMN34896778	10.1016/j.cub.2020.10.094
Seiurus	aurocapilla				272147957	UE27B06	blood	Penn State	2021-05-27	USA	Pennsylvania	Alan Seeger	40.6972	-77.7693	M	Seiurus_aurocapilla_UE27B06	25011319	0.8351	3.21753	SAMN34896779	10.1016/j.cub.2020.10.094
Seiurus	aurocapilla				272147958	UF07T10	blood	Penn State	2021-06-07	USA	New York	Moose River	43.7049	-74.7627	M	Seiurus_aurocapilla_UF07T10	18068193	0.854	2.964	SAMN34896780	10.1016/j.cub.2020.10.094
Seiurus	aurocapilla				272147961	UF09T12	blood	Penn State	2021-06-09	USA	New York	Moose River	43.6896	-74.7517	M	Seiurus_aurocapilla_UF09T12	22860777	0.8659	3.87891	SAMN34896781	10.1016/j.cub.2020.10.094
Seiurus	aurocapilla				272147962	UF09T13	blood	Penn State	2021-06-09	USA	New York	Moose River	43.6896	-74.7517	M	Seiurus_aurocapilla_UF09T13	19870564	0.8601	3.35166	SAMN34896782	10.1016/j.cub.2020.10.094
